# Supplementary material for: A CHK1-mediated phosphorylation switch suppresses human Topoisomerase 1-associated genomic instability
Source: EMBO J. 2026 May 13;45(12):4220–56. doi: 10.1038/s44318-026-00783-3 (PMC13270093; doi:10.1038/s44318-026-00783-3)
Supplement: Supplementary file 3 — Source data Fig. 1 [file 44318_2026_783_MOESM3_ESM.zip]

Archive with 51 entries (39 files):
- Figure 1/
- Figure 1/Figure 1B/
- Figure 1/Figure 1B/Fig 1B.xlsx
- Figure 1/Figure 1C/
- Figure 1/Figure 1C/Fig 1C_SCH_DNA.tif
- Figure 1/Figure 1C/Fig 1C_SCH_TOP1.tif
- Figure 1/Figure 1C/Fig 1C_UCN01_DNA.tif
- Figure 1/Figure 1C/Fig 1C_UCN01_TOP1.tif
- Figure 1/Figure 1C/Figure 1C.xlsx
- Figure 1/Figure 1D/
- Figure 1/Figure 1D/Fig 1D_DNA.tif
- Figure 1/Figure 1D/Fig 1D_TOP1.tif
- Figure 1/Figure 1D/Figure 1D.xlsx
- Figure 1/Figure 1E/
- Figure 1/Figure 1E/CPT_Merged.tif
- Figure 1/Figure 1E/CPT_TOP1cc.tif
- Figure 1/Figure 1E/SCH_Merged.tif
- Figure 1/Figure 1E/SCH_TOP1cc.tif
- Figure 1/Figure 1E/UCN01_Merged.tif
- Figure 1/Figure 1E/UCN01_TOP1cc.tif
- Figure 1/Figure 1E/Untreated_Merged.tif
- Figure 1/Figure 1E/Untreated_TOP1cc.tif
- Figure 1/Figure 1F/
- Figure 1/Figure 1F/Figure 1F.xlsx
- Figure 1/Figure 1G/
- Figure 1/Figure 1G/Beta Actin.tif
- Figure 1/Figure 1G/CHK1.tif
- Figure 1/Figure 1H/
- Figure 1/Figure 1H/ATRi_DNA.tif
- Figure 1/Figure 1H/ATRi_TOP1.tif
- Figure 1/Figure 1H/Figure 1H siCtrl_DNA.tif
- Figure 1/Figure 1H/Figure 1H siCtrl_TOP1.tif
- Figure 1/Figure 1H/siCHK1_DNA.tif
- Figure 1/Figure 1H/siCHK1_TOP1.tif
- Figure 1/Figure 1I/
- Figure 1/Figure 1I/SCH_0S.tif
- Figure 1/Figure 1I/SCH_150S.tif
- Figure 1/Figure 1I/SCH_30S.tif
- Figure 1/Figure 1I/SCH_8S.tif
- Figure 1/Figure 1I/SCH_90S.tif
- Figure 1/Figure 1I/Untreated_0S.tif
- Figure 1/Figure 1I/Untreated_150S.tif
- Figure 1/Figure 1I/Untreated_30S.tif
- Figure 1/Figure 1I/Untreated_8S.tif
- Figure 1/Figure 1I/Untreated_90S.tif
- Figure 1/Figure 1J/
- Figure 1/Figure 1J/Figure 1J.xlsx
- Figure 1/Figure 1K/
- Figure 1/Figure 1K/Figure 1K.xlsx
- Figure 1/Figure 1L/
- Figure 1/Figure 1L/Figure 1L.xlsx
