# Supplementary material for: A CHK1-mediated phosphorylation switch suppresses human Topoisomerase 1-associated genomic instability
Source: EMBO J. 2026 May 13;45(12):4220–56. doi: 10.1038/s44318-026-00783-3 (PMC13270093; doi:10.1038/s44318-026-00783-3)
Supplement: Supplementary file 3 — Source data Fig. 1 [file 44318_2026_783_MOESM3_ESM.zip › Figure 1/Figure 1B/Fig 1B.xlsx]

## Sheet: Sheet1
Inhibitor	Untreated	C1 2 hours	C1 4 hours	C1 6 hours	C2 2 hours	C2 4 hours	C2 6 hours	C3 2 hours	C3 4 hours	C3 6 hours					PC1	PC2
p38i	1	5.18511	4.62336	10.0365	1.9361	17.9597	4.91164	15.6653	1.184	5.33255					2.23351	-1.97409
DNAPKi	1	11.3065	13.9107	11.2773	11.4764	1	9.58536	1	8.28402	9.53073					4.37466	4.06885
ATMi	1	1.02125	1.59406	1.03255	1.02868	2.7422	1.92004	2.10097	1.96939	1.94483					-1.43227	-0.303688
CHK2i	1	0.960758	1.02364	0.99201	1.01234	1.01196	2.0924	0.964294	2.76814	3.25056					-1.45784	-0.135222
JNKi	1	0.384329	1.02101	0.975844	5.90355	0.961957	1.01602	1.12671	0.986673	1.30073					-1.40676	0.93313
MEKi	1	1.04222	0.989921	0.970566	0.924632	1.75231	1.32981	1.18857	1.70983	1.63566					-1.70771	-0.218586
PI3Ki	1	1.7229	3.49509	4.34549	4.31037	1.12861	2.71597	7.57548	11.1978	7.07669					0.918737	0.232908
CDK1i	1	4.22782	9.92932	4.32072	0.882586	1.05507	12.2987	15.9368	13.3515	9.31405					3.15569	-0.640705
Aurorai	1	1.03868	0.986007	1.09912	1.12443	1.26934	1.31726	1.41132	0.992627	3.68294					-1.5609	-0.179704
PLKi	1	1.00589	1.02945	1.12522	1.13531	0.87361	0.907305	1.00898	2.94962	0.561436					-1.76634	-0.0760526
CHK1i	1	8.88291	11.2887	15.6092	7.58317	19.031	15.6642	16.1891	17.2868	13.9619					8.70495	-1.46599
CAMKi	1	1.44287	0.939724	1.65245	0.836687	0.86871	0.993334	1.47728	1.36453	1.62445					-1.70482	-0.181742
RSKi	1	1.92807	5.04391	2.42481	3.03433	1.19346	2.21989	2.14172	5.13336	2.81412					-0.429178	0.63668
Cdc7i	1	0.812995	1.12401	1.03171	0.665554	1.12691	0.777431	1.73131	3.04843	3.19585					-1.55063	-0.296503
PERKi	1	0.970195	2.74337	0.939505	2.73628	1.10871	1.82927	0.802208	1.04409	1.02177					-1.48011	0.432651
WEE1i	1	1.38644	0.954356	1.06877	0.947725	1.24528	0.991892	1.66327	2.56179	2.35301					-1.56925	-0.208454
ULKi	1	1.95809	1.98281	0.719097	0.75819	0.986181	1.09667	2.17614	1.54385	1.56665					-1.59012	-0.153752
ALKi	1	2.22102	0.838385	0.823568	0.95575	0.890998	0.857634	0.884334	0.751505	2.33547					-1.73875	-0.0693106
AKTi	1	1.17937	2.36442	0.79547	5.08102	2.82699	3.85061	4.47186	5.08909	4.05423					-0.203449	0.44483
PKCi	1	0.831981	0.484717	0.581534	1.26107	2.44734	1.6531	1.88264	1.37958	2.96564					-1.5766	-0.333112
CK2i	1	1.07227	1.05523	1.07037	0.960525	1.033	1.03975	1.05345	1.0442	0.99912					-1.86147	-0.134982
ATRi	1	14.4776	7.11595	7.08662	4.53637	19.6835	3.88379	7.90053	11.2439	6.8832					3.70295	0.0824143
ABLi	1	2.82206	1.51985	1.09337	2.99923	1.25449	5.34967	6.54655	7.01243	5.73154					0.16626	-0.100574
mTORC1i	1	2.19435	6.64234	6.32235	1.71792	6.02092	2.84901	1.35973	1.99435	3.32217					0.0217903	0.24017
Roscovitine	1	4.5135	1.01007	5.01838	4.24584	7.76636	2.72018	8.45822	3.20392	14.4275					1.42298	-0.470947
AMPKi	1	1.5688	1.01071	1.00901	1.00773	1.40912	1.7021	1.02565	1.05077	1.86638					-1.66533	-0.128213
