# Supplementary material for: A CHK1-mediated phosphorylation switch suppresses human Topoisomerase 1-associated genomic instability
Source: EMBO J. 2026 May 13;45(12):4220–56. doi: 10.1038/s44318-026-00783-3 (PMC13270093; doi:10.1038/s44318-026-00783-3)
Supplement: Supplementary file 3 — Source data Fig. 1 [file 44318_2026_783_MOESM3_ESM.zip › Figure 1/Figure 1C/Figure 1C.xlsx]

## Sheet: Sheet1
(nM)	SCH
0	1	1.47	0.8
50	3.05	2.32	2.95		Densitometric quantification of 3 replicates
100	5.05	3.8	4.5
250	5.8	4.64	5.1
(nM)	UCN-01
0	1	1.35	1.19
10	7.8	6.05	7.2		Densitometric quantification of 3 replicates
25	8.5	6.57	7.59
50	7.85	7.15	9.28
