# Supplementary material for: A CHK1-mediated phosphorylation switch suppresses human Topoisomerase 1-associated genomic instability
Source: EMBO J. 2026 May 13;45(12):4220–56. doi: 10.1038/s44318-026-00783-3 (PMC13270093; doi:10.1038/s44318-026-00783-3)
Supplement: Supplementary file 3 — Source data Fig. 1 [file 44318_2026_783_MOESM3_ESM.zip › Figure 1/Figure 1F/Figure 1F.xlsx]

## Sheet: Sheet1
Untreated	SCH	UCN-01	CPT
9.26	24.22	32.69	33.5
7.59	28.15	29.45	27.44		Mean TOP1cc intensities of 3 replicates
8.11	25.33	27.49	30.16
