# Supplementary material for: A CHK1-mediated phosphorylation switch suppresses human Topoisomerase 1-associated genomic instability
Source: EMBO J. 2026 May 13;45(12):4220–56. doi: 10.1038/s44318-026-00783-3 (PMC13270093; doi:10.1038/s44318-026-00783-3)
Supplement: Supplementary file 3 — Source data Fig. 1 [file 44318_2026_783_MOESM3_ESM.zip › Figure 1/Figure 1J/Figure 1J.xlsx]

## Sheet: Sheet1
Time [S]	RECOVERY (Untreated)										RECOVERY (SCH)
0	100.196	99.5143	100.309	100.267	100.233	99.6037	100.324	100.143	99.9236	99.8435	100.054	100.092	100.354	99.9637	100.003	100.036	100.362	100.147	100.004	99.598
0.616	102.001	100.157	100.843	101.08	99.6368	105.625	99.8185	98.2444	99.1653	100.544	103.225	101.503	101.522	97.4275	100.004	99.6943	100.823	96.8316	98.5849	98.554
1.231	102.358	102.646	100.68	100.871	99.8699	102.742	100.156	98.0275	99.4866	99.6626	104.29	97.9236	100.202	98.7024	101.579	100.189	102.45	97.3059	100.634	100.049
1.847	100.474	100.133	98.5285	97.9805	97.6603	102.642	104.907	98.2433	101.309	100.565	103.333	97.9039	100.159	98.3313	98.7193	99.5236	98.9686	97.9686	101.26	98.9377
2.462	99.2181	102.169	99.3554	100.123	99.8415	103.036	100.544	95.8831	100.269	100.821	103.957	101.146	102.294	95.6537	100.503	101.714	102.823	101.342	102.83	100.162
7.734	12.3591	13.7639	42.5612	15.2404	16.7964	15.3186	17.1464	14.9544	15.4	11.5832	13.8785	16.0577	14.2542	9.35125	10.3697	9.9068	9.98784	10.426	11.3486	14.4466
8.35	15.7226	17.8603	53.4243	18.965	21.9979	20.194	21.6989	18.8631	20.0773	15.4004	18.6398	19.6705	17.7992	11.5681	13.6279	13.06	12.8545	14.1717	14.7035	18.0853
8.965	18.1909	21.2296	61.5196	23.985	25.393	22.5679	25.2565	22.401	23.7339	17.9514	20.4585	22.3633	22.2974	13.6349	14.7479	14.6679	15.7603	15.8696	17.3109	20.1147
9.581	20.3502	24.2417	66.0853	26.1815	28.271	23.224	26.783	25.6773	26.9177	20.0396	23.4438	24.4257	24.7297	14.6457	16.8264	17.2951	17.2697	18.4429	18.482	21.9043
10.196	22.6659	26.2525	68.875	28.0949	30.6888	25.7561	31.8464	28.7002	28.9259	22.7332	23.8987	25.8515	25.8438	16.3969	18.1829	18.2412	18.6297	20.2111	20.8699	24.3501
10.812	24.2286	28.8941	72.3142	30.2309	32.7144	26.5509	32.9201	30.6426	31.6516	24.3164	26.6023	26.0951	30.3774	17.5126	19.3829	20.7293	19.5187	21.6458	22.4046	25.9086
11.428	26.3536	30.7449	74.647	32.4482	34.8922	30.5553	34.6737	32.0219	33.5746	26.0976	27.0166	27.9081	29.8358	19.3758	20.2291	21.9598	21.2983	22.8801	24.1209	27.2928
12.043	27.7414	31.479	78.7445	33.4988	37.4958	31.9397	35.2581	34.8507	35.3356	28.0354	29.9014	29.1358	33.2785	19.7706	20.9039	23.7759	21.6573	24.1608	25.6949	27.7042
12.659	29.188	32.8548	82.3418	33.5793	39.2478	34.3654	37.3648	36.4906	36.7711	29.2086	31.1374	29.8947	34.6102	21.5375	21.0721	25.1645	23.7278	25.3886	27.2746	29.2474
13.274	30.7686	35.1041	83.3119	36.1594	40.5038	35.7514	40.8128	39.0495	38.1421	30.4126	32.463	32.136	37.1049	21.9914	22.9482	25.7384	24.8467	26.353	28.9367	30.5258
13.89	31.8643	37.6081	86.1074	36.8904	41.5501	36.3124	40.6219	42.1525	39.5918	30.8991	32.5894	31.9495	38.5665	23.3418	23.5164	27.2084	25.8743	28.44	30.535	31.5665
14.506	33.612	38.7553	86.7026	39.4514	44.374	36.4249	42.9672	41.632	40.3954	32.9084	36.2002	33.5445	38.9291	24.8149	23.2544	28.3305	26.7533	29.4231	30.8451	32.1297
15.121	35.2483	39.2611	88.8514	40.5741	44.5611	38.3753	42.7403	44.3249	41.6909	34.1014	36.5535	34.8405	38.6005	25.671	24.1758	29.6801	27.5795	30.002	31.825	33.9345
15.737	36.7409	40.535	88.7549	40.5913	45.8197	38.7886	46.3495	43.9314	43.4589	35.6106	35.936	36.7705	39.8847	25.9683	25.2575	30.4113	29.3816	30.1036	33.7215	34.3802
16.352	37.5069	41.8116	91.5407	41.5378	47.4013	40.4622	45.8406	48.1109	44.3255	36.9842	37.5249	35.9912	43.684	27.0238	26.5724	32.1175	29.6391	30.6735	34.4098	34.6886
16.968	38.7589	43.9062	92.3255	43.9774	48.3652	40.2103	46.9615	46.6822	44.043	38.8945	38.9261	38.0115	43.2063	28.5454	26.6104	32.0871	31.2411	33.1484	35.8319	35.7282
17.584	40.712	45.1761	94.7954	43.9957	49.35	41.9264	48.1858	48.9275	44.7447	39.1005	39.7957	36.9537	44.2594	28.3137	27.712	33.446	31.9283	32.3753	37.4634	36.0965
18.199	41.002	46.6165	92.5671	47.8876	50.62	42.9809	48.864	49.9292	47.0754	39.9791	40.0371	38.4102	45.0444	29.3361	27.6078	34.5762	32.3714	34.5347	38.08	37.6125
18.815	42.8854	47.7226	94.1129	47.3422	51.9274	42.5553	48.7307	50.7131	46.7818	41.2782	40.9904	39.4647	45.9716	30.3798	28.0438	35.7338	34.1562	34.9332	39.0205	38.5657
19.43	43.5633	49.6507	97.5218	47.7106	52.3531	42.4071	50.6232	51.9988	47.6068	41.9102	41.0764	41.4047	47.5219	31.1624	29.0612	36.8184	34.8284	35.7132	40.8567	39.2393
20.046	44.2303	50.093	96.165	48.3341	51.859	45.7707	51.5731	52.2702	48.7195	43.7107	42.4011	40.1977	51.0423	31.414	29.142	38.6022	35.5705	36.3972	41.0895	38.5244
20.662	46.1216	50.1335	97.7078	49.5858	54.0193	47.0234	51.8535	55.0894	50.0699	44.7972	44.0272	41.4966	50.0755	32.3948	30.2094	38.0407	35.9193	37.4247	42.6536	38.7672
21.277	46.2457	51.8534	98.2732	47.9425	55.1084	45.6801	52.9306	54.1924	49.7455	45.5857	43.2215	42.0398	52.3813	34.0301	31.1381	39.4703	36.6832	37.3959	42.1066	39.3315
21.893	46.9625	52.8296	97.8362	50.564	56.0452	46.9611	51.1921	56.383	50.6117	46.3066	46.5522	42.854	54.4771	33.6341	30.9059	40.3298	37.8703	38.2417	42.711	41.2348
22.508	46.7995	53.6719	98.6001	50.285	57.4468	48.7672	52.3573	57.1884	52.0986	46.589	45.1625	43.659	53.9936	35.5025	31.4409	39.4922	37.7939	39.4809	44.8274	40.8626
23.124	47.6336	56.9481	94.8386	51.2973	57.9727	49.4358	55.2148	57.7664	51.5866	47.9959	44.4559	45.1052	54.3411	35.4963	33.4229	41.7489	37.6483	39.8923	45.3442	40.3023
23.74	50.1709	55.8244	99.655	53.0596	58.9809	48.3044	56.0687	57.9261	52.911	49.2929	45.9035	46.7374	52.7796	36.4557	32.9418	41.4428	39.6287	40.1699	45.626	41.5237
24.355	50.3516	55.3572	99.6489	52.2003	59.444	51.9492	53.6869	58.9406	53.5927	48.961	46.8839	45.6289	54.3812	36.1628	33.4427	42.8103	39.9958	40.0307	47.8755	41.9938
24.971	52.3528	58.4651	94.5078	53.3807	58.2	50.3555	57.5177	59.4441	53.4703	51.3768	47.492	48.6854	55.2783	37.4558	33.8989	43.185	41.3811	41.4839	47.0276	41.9999
25.586	52.342	59.0631	99.167	54.0885	60.3465	51.6683	55.7897	59.1705	54.6653	52.4849	46.4501	46.2609	56.825	38.061	34.8108	44.2883	41.1099	41.5115	49.0701	44.1969
26.202	52.9753	60.6513	99.3756	54.9515	62.2611	51.7493	56.8029	61.9428	54.5192	51.8051	48.5275	47.8541	56.9921	39.065	34.9672	45.382	42.1614	42.2098	49.5965	43.4659
26.818	53.216	60.2841	100.755	55.1352	61.6303	51.8615	62.7009	60.9153	54.9101	53.7639	47.9919	50.2509	57.7784	40.2181	36.2251	45.0468	42.9033	42.9662	49.7887	44.2163
27.433	54.3793	59.7274	99.9436	56.5979	62.1228	53.3463	58.5979	63.6459	55.4479	53.2581	50.7572	47.5734	58.9707	40.0055	35.8051	46.051	43.5775	43.9872	51.0266	45.0545
28.049	55.5819	60.0561	99.8831	56.582	62.582	55.1649	60.6709	63.1554	55.652	53.5324	49.5029	51.185	59.3578	39.7259	36.6076	47.2775	43.3028	42.621	51.785	46.2288
28.664	56.4789	61.9048	98.8096	58.4003	59.7934	55.9224	65.4058	61.6361	56.2868	55.5699	49.4307	50.2492	60.1338	42.1131	37.1154	47.9318	44.2566	43.1501	52.5305	47.4228
29.28	57.2801	63.0259	101.305	58.7156	62.4923	54.5097	61.5312	65.6702	55.9671	56.3576	49.2445	50.7274	61.206	40.8181	36.1565	48.1236	44.6694	44.5211	54.581	46.2437
29.896	58.7768	63.5958	97.5838	58.7874	63.4557	56.2115	60.7649	66.0061	56.8604	57.4848	50.5078	51.4407	61.0787	42.7627	37.3301	49.6893	45.1738	45.8757	52.0161	44.8643
30.511	58.6547	64.4948	98.7019	58.0269	64.5173	55.9464	60.0835	65.1741	57.2794	56.8213	51.23	51.6218	60.6698	41.8909	37.9242	49.7001	45.8061	46.4697	53.3166	47.7854
31.127	58.3726	63.1341	100.882	59.2223	65.3952	55.4422	60.0044	66.5954	58.2364	56.9757	52.0178	50.7189	62.2795	42.7836	38.0813	49.8762	45.7111	44.8885	56.2852	48.0856
31.742	60.4476	66.2662	100.04	61.2349	65.5632	56.8211	66.2522	65.8658	57.9151	57.3098	52.6482	50.9171	63.9855	42.2346	37.7	51.6665	47.252	45.5321	53.7535	47.7629
32.358	60.9294	67.019	101.068	62.5592	67.6503	57.9927	63.3641	64.3107	57.5961	58.8787	53.4716	53.513	65.0216	44.3952	38.7893	49.8887	48.6904	48.0828	55.2343	47.697
32.974	60.3417	67.1372	103.127	62.2814	67.3311	58.1754	63.4849	67.4567	58.2073	59.2733	52.5176	52.8787	65.7718	43.7703	38.6517	52.7768	48.6057	49.4129	54.2563	50.3882
33.589	60.4656	67.3074	99.9982	61.3339	66.5318	58.811	63.5118	65.6635	59.3513	58.4001	53.9555	52.8023	66.6139	43.939	37.9215	52.3026	48.4498	47.4887	54.9962	50.0419
34.205	61.5191	67.0986	100.225	61.6749	67.1484	59.4792	65.8	66.2237	59.615	60.1839	54.9353	53.2012	68.4756	44.5168	39.6851	52.4469	49.7035	49.15	56.9865	49.0742
34.82	60.6502	66.9173	102.567	60.7838	65.7783	59.7594	64.536	64.3851	59.7121	59.6602	55.1778	54.4935	68.42	46.2892	41.3855	54.4721	48.6657	48.5952	58.822	51.0936
35.436	63.0022	66.9991	100.217	64.3752	67.4902	59.8024	63.1384	66.7047	60.0373	60.6346	53.0532	54.6238	65.8297	45.166	39.9232	54.7529	51.1337	48.1058	57.15	50.8149
36.052	62.9629	68.4802	100.577	63.4766	67.4755	59.4433	67.5983	70.2328	60.5188	61.8797	54.8855	53.7896	70.1051	47.6763	41.0648	54.403	50.7754	49.3004	58.4168	49.7922
36.667	63.8661	70.7276	101.765	62.5061	68.2434	62.2251	65.2592	68.1241	61.0425	61.8731	56.3224	54.9609	69.6141	46.9757	40.4181	54.807	50.0534	49.5033	58.64	50.4429
37.283	63.7366	68.5253	101.829	63.1903	70.251	61.237	66.1827	70.444	60.8679	63.2939	57.2864	56.8734	70.4169	46.3572	41.2809	56.7378	51.8176	50.6977	59.2975	51.2621
37.898	64.7088	68.8958	102.137	64.192	69.4065	64.127	64.7288	71.5052	60.8493	61.2842	57.0084	57.2096	69.2505	46.6625	41.0848	57.0633	52.2438	50.7738	60.2724	50.066
38.514	65.5544	70.4811	103.013	67.4506	69.3558	61.8601	65.4272	71.9769	62.2607	62.5835	59.2654	58.1412	71.0548	49.174	41.1588	56.752	50.582	51.0518	59.8937	50.7962
39.13	64.5498	71.5318	99.9014	66.1488	70.8153	63.1055	65.3796	72.2307	62.8653	63.6685	57.7965	57.5619	71.8666	48.5947	43.1353	58.6432	52.9646	51.8684	61.5421	51.42
39.745	66.5319	70.1477	101.935	65.1224	70.8325	63.1256	67.2163	73.2504	63.4021	63.4466	58.0236	58.414	71.0794	50.734	42.7874	56.4519	53.188	51.4666	62.0323	51.3567
40.361	67.742	71.9139	99.0831	67.1929	72.528	62.3479	69.3611	72.3793	63.3326	65.1519	58.3771	58.4691	71.7409	49.3051	43.1432	57.8414	54.8434	52.3539	61.4116	51.463
40.976	66.7809	69.8314	100.695	65.9858	73.4898	64.2182	69.4145	72.9225	62.7651	65.1725	59.4682	61.5849	72.1648	50.5789	42.4092	58.9318	54.8968	52.9859	61.6911	52.3685
41.592	68.5209	72.6287	102.799	68.6457	73.05	63.562	66.2819	73.5575	62.7351	65.8187	59.9234	60.8649	70.435	51.298	43.2566	57.7201	55.1805	52.544	61.9542	51.6968
42.208	68.474	72.4821	96.1359	69.0496	71.7571	65.4471	69.7735	71.439	63.7501	66.3233	59.868	61.6426	70.6307	51.3088	43.7026	59.632	53.9006	52.7032	61.8927	54.413
42.823	69.0847	73.0212	100.329	68.2885	70.0215	61.9146	68.9071	76.2403	64.0717	66.364	58.4273	62.0539	73.3613	51.4009	45.5439	60.1746	54.6119	53.7081	64.8116	53.0859
43.439	69.4458	74.0671	101.62	68.6434	73.6746	68.1807	68.6729	77.1433	64.0122	65.8845	59.5564	60.7505	71.04	52.517	43.8931	60.9275	55.8918	53.341	64.6414	54.7681
44.054	70.1347	72.9428	99.4967	66.9358	72.8701	65.8633	70.4268	75.1115	64.8472	66.167	60.5735	63.7913	71.0574	51.6913	43.9352	59.9194	56.7181	53.9728	64.8648	55.1374
44.67	72.2312	74.0174	96.7655	68.6557	74.3695	65.4161	70.3528	75.1005	64.8136	65.2434	62.0411	62.0785	72.724	52.4382	43.4065	60.3662	55.2008	53.9455	64.4986	54.0498
45.286	71.2292	72.5535	101.342	68.4926	75.9055	63.699	68.6297	77.85	65.4388	67.9978	63.1209	62.4983	72.9196	51.568	44.5536	61.4073	57.1144	52.9396	64.4169	55.9407
45.901	70.1063	72.7066	100.795	70.4311	74.5797	66.8846	69.8341	73.4452	65.2012	69.2105	61.6002	64.2143	73.4224	51.8733	45.8377	61.7479	58.2041	54.3355	64.8854	53.7603
46.517	72.9802	74.1978	99.9036	68.8229	73.6238	70.2004	73.5139	73.8715	66.6438	67.7578	60.3854	64.1314	74.4988	54.4546	45.4568	62.3251	58.4252	55.6521	64.0711	54.5502
47.132	72.3591	75.3463	100.895	71.8876	76.6735	66.5757	73.518	75.134	65.9045	68.8907	61.794	63.1084	77.2143	54.2843	46.0022	63.627	57.4398	55.1858	67.0401	56.406
47.748	73.5042	73.0624	100.345	70.3542	76.4892	65.7782	73.5524	75.3427	66.3697	69.7847	64.1105	60.8203	76.8301	54.099	45.9222	65.1342	58.0797	54.8626	66.4647	56.2115
48.364	73.6967	75.3719	100.258	71.3589	76.8991	66.9466	73.5479	77.9567	66.1247	68.5675	63.8658	63.2685	78.5614	55.2418	46.9809	63.7081	57.6043	54.2892	66.1317	55.6266
48.979	72.2278	77.7306	99.3336	69.2703	76.6801	68.3812	73.0348	77.4439	67.2503	69.3459	60.5437	65.1661	77.0125	55.9969	47.7759	63.7126	59.0299	55.6693	65.2394	54.922
49.595	74.1673	74.8526	100.957	71.7395	77.2464	66.7009	71.8247	77.4089	67.8469	70.8593	62.4088	64.0615	75.5931	53.9576	46.3388	65.556	58.6508	56.6594	65.5485	56.0313
50.21	74.8107	75.6548	102.419	73.8293	77.3277	68.087	73.4081	79.2223	67.7197	69.9009	63.2038	64.2103	74.4059	55.9904	47.4528	65.7507	58.5859	55.2529	66.5984	55.3569
50.826	75.4489	77.7973	100.017	74.2609	77.8988	69.8816	72.7899	75.8148	67.7246	70.489	64.9649	65.8182	75.5632	55.68	46.7955	64.0426	59.5673	55.6489	66.3483	54.9319
51.442	75.8264	74.9769	99.4807	72.0976	78.2778	70.5455	75.6564	77.1009	68.4564	72.746	64.7114	67.0489	78.9904	55.562	46.7299	65.7786	60.5553	57.7095	66.5284	56.374
52.057	72.9866	77.0335	98.9458	74.3365	78.7067	70.2077	74.7745	78.4592	67.7531	72.0606	64.9651	67.5936	77.6896	57.681	47.8634	66.2045	58.7853	56.754	67.2335	57.3079
52.673	77.3156	75.4917	98.2888	73.5986	77.7707	68.4887	72.8043	81.2843	67.5332	70.6342	63.4689	65.7148	79.2692	57.1619	48.8609	66.487	61.0201	57.0129	69.2885	56.3138
53.288	76.0038	76.4878	101.654	73.1625	80.1732	74.3597	73.5238	80.1218	69.2584	72.1552	65.802	64.1198	78.7233	56.9025	48.8305	66.3033	61.7908	56.2978	65.7959	55.6624
53.904	75.7133	76.2699	100.545	73.3754	79.3484	71.1355	73.63	80.3975	69.5506	70.9074	66.857	66.7875	79.055	57.2026	49.5277	67.6731	59.3687	56.7113	68.2742	57.3064
54.52	78.7195	77.4757	101.371	73.5461	78.9867	71.0107	74.3849	82.1352	70.0142	70.6936	65.1626	66.3579	80.2248	57.9527	49.1689	67.6684	60.614	57.1753	69.0955	57.6797
55.135	77.2313	79.1694	99.2619	73.189	79.2162	74.0102	74.9548	78.9895	70.0182	72.7345	65.5777	68.1892	78.9696	57.8601	49.7791	67.2155	62.2638	57.5581	68.2447	58.2594
55.751	78.4115	79.76	98.6578	75.5336	79.1686	72.1843	73.2035	79.5227	69.7753	74.7849	67.358	68.3584	79.8236	58.2554	49.5216	68.3571	60.5891	58.4698	69.3435	58.8616
56.366	78.9361	80.1315	98.8165	75.622	78.7008	70.816	74.065	79.0083	69.5256	74.1365	65.0802	68.6449	80.0616	59.6307	49.2245	68.7914	60.7816	55.7608	70.1832	58.1883
56.982	78.846	77.2989	100.57	75.9715	80.8119	69.1978	74.5424	78.5857	72.0095	73.8349	66.6025	65.3668	79.6342	60.0582	49.9873	68.0514	61.3364	59.2737	70.4729	59.2763
57.598	78.8241	78.2286	99.5115	73.5497	80.8067	73.453	74.8453	80.5961	70.8995	72.6445	67.1701	68.0911	81.3913	59.5002	50.227	69.7057	62.7507	58.4222	69.6557	59.0473
58.213	77.8175	81.038	101.634	76.5002	81.4564	73.1045	74.6583	82.4339	72.7029	73.01	66.5781	73.2663	79.8664	58.645	50.2579	66.2635	62.1579	58.9162	69.653	57.7011
58.829	78.3094	80.5763	100.658	75.8585	79.8171	70.1521	76.5565	80.1662	71.5707	73.8478	69.7911	70.516	82.4207	59.9458	49.8542	70.29	62.483	58.8032	72.1725	58.0927
59.444	81.7166	79.3298	99.1114	77.8962	80.3923	73.9617	73.8999	79.0266	71.2509	74.5373	68.3057	67.9464	82.7994	61.102	50.6225	68.9265	63.0536	57.8679	71.6086	57.0635
60.06	81.4138	80.2984	100.844	77.2507	81.1327	74.582	78.8855	81.7496	71.0025	74.2316	66.4165	70.2594	84.0417	60.9802	51.7373	70.1681	63.5511	58.5455	71.3562	58.8321
60.676	79.7953	79.4766	98.662	77.2916	80.445	73.2362	76.7398	83.2214	72.4398	74.2334	70.1987	71.6735	83.3341	61.1068	52.0443	70.3634	64.1064	58.6892	73.5948	59.1514
61.291	79.1849	80.2539	100.676	78.3936	80.8512	72.3295	80.0364	78.84	70.3339	75.9987	69.8295	73.5035	83.6484	61.3891	51.8404	66.4243	64.2011	59.5832	71.2617	60.1827
61.907	81.309	80.3859	100.413	76.3672	83.3749	72.8532	76.776	81.7953	72.8252	76.1164	69.3048	69.9425	83.0522	61.4047	50.8592	70.8615	65.6763	60.7861	70.7339	59.515
62.522	80.2155	83.6535	100.92	76.1572	82.9566	73.609	73.5002	82.7271	72.0118	75.962	69.1681	72.1284	83.5457	61.6546	53.4454	72.493	63.6578	61.8133	71.3071	61.0762
63.138	81.1118	81.3453	101.874	80.1018	82.1992	75.5633	77.6627	79.4288	71.9093	75.9511	69.0655	73.5739	84.4374	60.1731	50.9464	71.5383	63.692	59.5992	72.7621	59.3754
63.754	81.4797	80.4658	101.979	77.1556	81.5103	75.8269	79.2187	82.4042	72.0473	76.056	70.999	74.2388	81.4331	63.0206	50.6728	71.71	67.1494	59.0052	74.147	59.9385
64.369	82.4621	82.4754	100.71	78.5903	83.0571	76.191	79.5509	81.0485	72.6401	75.8378	72.2327	71.8013	82.8096	62.377	53.2644	71.1093	65.2368	60.9208	74.5966	61.5645
64.985	81.7624	80.9812	100.391	80.1674	82.9038	77.5741	78.079	81.4047	73.8167	74.591	70.7465	76.1139	82.661	63.7094	52.6954	71.8152	64.829	58.6515	73.3084	61.4269
65.6	81.3916	82.6878	100.309	80.1064	82.8931	73.5863	77.5005	84.6102	72.3087	76.9079	68.8382	73.6892	84.6622	63.0498	52.1232	72.5603	66.81	61.7144	76.3609	61.0577
66.216	82.7353	82.9445	99.8635	80.9487	82.8479	78.2333	79.8542	83.4504	74.0807	77.1149	72.163	75.5909	83.7849	61.6331	52.374	73.8645	65.7483	61.1554	71.866	61.3822
66.832	82.9527	82.0228	100.507	77.4535	82.2746	77.8104	79.9846	84.5362	73.5919	75.1115	71.2901	76.3335	86.3735	62.2578	53.0636	72.775	65.925	62.2326	74.8876	59.1944
67.447	83.8079	81.3774	99.5894	78.4174	85.4199	75.3993	80.1473	82.9544	73.667	76.3523	73.0511	72.3781	83.4216	63.5994	53.5668	72.1683	66.9024	60.5757	75.9989	60.7589
68.063	84.5355	84.2807	100.182	80.1399	83.9806	76.4389	79.9997	82.9527	74.1354	76.1718	73.5812	78.4999	84.8148	62.0428	53.5042	73.4351	66.7744	61.6704	76.1997	59.5571
68.678	83.8994	82.5395	102.028	80.0264	85.8259	78.2031	76.6521	82.6693	72.8602	76.7716	71.9683	73.3902	84.2036	64.0469	54.6617	71.4083	68.4378	62.1684	74.6961	62.1213
69.294	83.1228	82.696	97.4545	84.1011	85.0065	77.986	77.2138	82.9823	73.9435	76.2026	72.1448	72.9188	85.3405	64.0623	54.8099	70.7653	66.8578	62.3332	73.1911	61.7486
69.91	83.736	82.8332	104.432	80.0607	86.2083	77.8629	81.5365	85.751	73.7437	77.5672	72.2939	76.5093	87.5717	64.8071	55.4165	73.0138	68.7576	62.3546	75.523	59.7148
70.525	84.5221	82.4116	98.3866	80.4053	87.0315	78.1648	82.6063	84.7901	74.3836	76.8213	74.1529	72.2301	82.2665	63.2092	54.141	72.8137	67.0276	62.7714	74.719	62.1391
71.141	84.4721	82.1176	100.254	79.8021	86.674	77.7734	80.4786	85.0582	73.745	79.5071	75.8307	74.1407	83.6936	65.0417	53.805	72.6278	68.8107	61.682	74.1619	60.7604
71.756	86.6825	82.4876	101.332	81.912	83.7273	78.1764	81.4194	88.3231	75.8275	80.4737	73.6867	76.2205	89.6879	64.5412	54.7082	74.8157	68.4138	61.8008	73.9474	62.085
72.372	85.919	84.0004	100.189	80.7288	86.8197	79.7604	80.9631	84.3212	75.1024	78.5776	72.201	74.8574	84.3789	65.7186	54.5807	73.0192	67.6977	61.8021	74.7131	61.3203
72.988	83.9734	84.7375	99.4101	82.511	85.8921	77.7973	78.641	83.4416	74.5221	79.0083	74.1197	72.4596	85.8873	64.4153	55.1189	74.4421	70.0303	63.9438	75.3865	62.5698
73.603	87.1191	85.6051	104.355	80.8593	85.3776	77.8607	78.5943	81.8851	75.6757	80.3954	75.6167	75.6489	88.0253	66.323	53.9197	74.4001	69.4973	61.9973	76.424	62.2284
74.219	88.5691	84.2611	102.507	77.9542	85.501	77.6437	81.4226	84.6443	76.519	80.521	73.7203	73.1846	85.7184	65.5515	56.3889	74.536	68.5179	63.7047	77.5693	62.1991
74.834	88.9517	82.1304	100.902	84.4414	84.1936	83.4972	80.6987	84.2988	75.3208	79.9401	74.3099	74.0521	88.272	65.8596	56.1724	75.3468	68.2013	63.9491	76.1613	62.7645
75.45	86.2175	81.9476	101.187	81.5011	83.2494	81.5819	83.8381	84.2982	76.6119	77.193	73.4148	75.5275	89.7771	65.1786	55.6839	75.0091	69.2624	63.676	75.4197	64.1263
76.066	86.4364	85.7879	99.059	82.8246	83.3598	83.4411	81.9428	86.2966	77.9348	78.7492	77.6075	76.1816	85.3457	65.5704	56.7125	73.8115	69.7974	61.9184	76.4956	60.77
76.681	87.1112	82.9122	97.0989	81.639	87.217	81.9084	80.6046	84.5181	76.1051	79.5078	75.0816	76.5794	89.882	66.8645	56.7235	76.0315	71.4598	63.6472	77.9537	63.6163
77.297	86.737	86.0058	101.001	81.3486	84.9808	81.8958	81.0365	88.476	76.7108	80.4818	78.1353	78.5626	83.3758	69.3622	56.5025	75.4149	70.1354	63.8835	76.4138	63.0419
77.912	85.053	82.6719	99.7396	84.7601	87.9733	78.7764	85.6926	85.6148	76.4139	79.4966	76.3125	77.2274	83.0701	67.5023	58.9527	74.8289	68.6532	64.6399	75.7605	63.3211
78.528	88.8101	84.8243	100.777	83.3492	86.608	80.3911	81.385	85.8636	77.4917	78.5661	78.9581	77.9683	86.9215	67.0957	56.823	74.9024	71.4804	65.6236	79.1971	63.3406
79.144	89.3888	82.7278	99.1833	83.6255	86.7277	82.3007	80.4682	88.0397	76.8313	80.5457	75.2235	80.44	84.57	70.1219	58.0028	74.7736	68.8225	64.4418	77.4454	64.7513
79.759	86.4086	86.3327	100.19	83.0349	87.714	81.2192	81.0911	90.8947	77.2144	80.5352	76.0497	76.8064	87.0701	68.0007	55.7878	74.2171	71.2732	64.8478	77.4447	63.794
80.375	90.0063	85.0514	104.064	83.347	88.6894	79.8664	79.1032	88.3267	77.8432	79.9601	77.1514	78.884	85.9824	66.9566	57.2734	74.5893	72.8786	64.4188	78.3067	63.0507
80.99	88.3933	84.1745	98.3751	84.6575	86.4409	77.4658	76.9289	88.4303	78.0339	76.9436	78.1936	78.4451	87.2661	69.5233	57.6711	75.0326	70.5327	65.1109	78.4398	61.4151
81.606	89.1658	84.1304	99.7681	81.8287	88.4967	81.1263	80.0186	87.846	76.7332	81.576	79.5481	81.2827	87.2499	68.8468	58.2919	74.0242	72.7598	64.1735	79.5692	65.0173
82.222	88.8833	85.2333	98.8286	83.1668	86.0923	79.6127	86.567	86.738	78.597	80.3278	78.82	76.5773	86.6718	67.225	57.5765	75.0894	69.8518	66.8623	78.0169	64.0159
82.837	89.3876	86.7008	99.4203	85.3361	86.9735	81.0549	80.5597	88.4947	78.6503	81.7793	78.3382	77.7957	87.5387	68.7159	57.065	74.6773	70.7148	64.649	79.8466	65.6904
83.453	92.9905	87.4121	100.919	84.7709	88.827	80.3059	82.5815	86.2628	78.9769	79.9823	77.5197	79.8185	88.0263	68.1818	57.8839	73.4718	72.3131	66.0713	77.3995	63.3859
84.068	90.0636	84.9837	99.3499	86.4881	89.6975	79.4133	84.1277	88.9459	77.9531	79.9623	79.8048	76.9357	85.0991	68.5889	56.7728	75.7776	71.8599	67.3085	80.8377	65.2242
84.684	89.0444	87.0795	97.7515	86.9262	91.7442	83.9298	81.3566	88.8843	77.8959	80.0724	80.423	79.8355	85.7007	70.3462	59.5172	75.2664	73.6582	66.4832	77.4759	63.9117
85.3	89.6253	85.9866	101.282	87.8681	89.7108	79.8443	84.8253	89.4878	78.5615	79.7542	80.229	77.1466	84.6979	68.873	57.8655	75.6173	74.1255	65.3412	75.0228	66.1932
85.915	87.8774	85.4213	100.416	83.9372	92.1369	83.2639	78.7855	89.0627	79.5423	80.5209	78.5419	80.2825	88.3035	69.4315	59.733	74.2063	71.0078	66.1975	77.538	65.2549
86.531	90.6353	86.6108	100.229	84.9848	90.9045	78.9568	80.2047	89.4517	76.7929	81.6579	77.8079	78.3011	87.3644	70.2657	59.8746	76.8744	71.7929	66.8613	80.9745	65.3792
87.146	91.4397	87.3303	99.7437	84.6653	88.8586	83.5651	80.6991	89.7867	79.0667	83.5253	79.4221	80.7046	89.3257	68.7819	59.6088	75.5233	70.9352	65.5963	78.6969	66.1951
87.762	89.6646	87.5607	99.1062	84.9883	87.7699	82.0038	82.0551	87.5522	77.8409	82.0545	78.3181	77.4787	90.2771	70.9569	59.7729	74.6538	73.1118	66.933	78.844	65.4538
88.378	91.5625	88.3115	100.92	86.0449	89.2629	81.8136	85.5188	86.9765	79.2394	80.1904	81.0601	80.8582	86.0606	68.1869	60.6018	76.1839	75.5518	67.4504	76.1686	64.9913
88.993	91.3537	85.9467	101.209	86.2073	88.9248	80.0809	81.2801	90.2058	79.3597	82.8938	81.3967	80.3687	88.7797	70.3082	58.7588	75.899	72.0901	66.8347	80.5494	65.1152
89.609	90.8842	87.6061	99.6804	85.4421	87.674	81.0989	80.4489	87.1436	80.7209	80.7919	82.9256	82.3265	88.5167	71.1849	59.0313	77.2508	70.9334	67.1901	79.2425	66.6466
90.224	92.9005	88.3832	101.593	83.3564	90.6321	84.8424	85.9876	88.9689	78.9921	83.2449	79.5061	78.0733	94.2417	71.6867	60.1949	75.7323	71.954	66.7369	79.1626	65.2653
90.84	90.8875	86.8868	101.089	84.9584	89.428	83.958	81.104	88.1191	80.8186	82.947	83.6264	82.4223	88.5778	72.718	60.8506	76.0679	72.7263	65.2721	80.0257	65.2636
91.456	93.5072	88.3907	101.591	84.9717	86.8549	78.011	83.017	89.6232	80.4874	83.1557	83.1046	80.5168	90.3175	70.2635	60.5888	76.669	73.9008	68.2981	78.4648	67.1492
92.071	92.6408	87.6433	97.819	85.8642	88.5895	80.0066	80.6957	88.8646	79.455	84.2874	83.6048	78.1943	88.0957	71.4397	59.8452	76.1186	74.0979	67.3007	80.7199	64.6781
92.687	90.7469	87.0083	99.3285	85.4104	90.1381	82.6718	85.7097	92.3531	79.2231	80.7506	81.7419	74.359	89.8579	70.5812	61.0054	78.5951	73.2086	68.0934	77.4357	66.2607
93.302	94.0744	91.1346	101.516	88.8624	91.2602	81.4749	87.5295	89.5527	79.8717	79.1692	79.9548	80.9374	87.2693	70.8183	60.2086	75.4737	73.5396	68.1952	82.055	67.3757
93.918	95.1136	88.9427	102.941	85.6029	89.4875	80.4331	82.5142	91.5428	80.7966	81.722	83.7883	78.0731	87.9884	72.6606	60.1913	76.0016	72.1298	68.7377	80.4056	64.6976
94.534	95.6023	88.9927	99.1125	88.7852	88.963	86.3685	82.7687	94.0248	80.0977	80.375	83.5183	81.743	89.6887	70.3509	60.392	76.971	73.9639	68.5302	78.4592	65.7846
95.149	92.6213	91.6031	98.9187	86.3318	91.5847	84.4923	88.1174	90.6166	78.9287	81.4166	83.4989	81.6955	90.6359	72.4428	60.4574	77.4166	75.5992	68.8606	80.7813	67.6122
95.765	93.9101	89.0503	100.06	87.0936	92.3394	81.4544	83.9056	92.3858	79.933	82.7963	81.8969	79.4136	89.2885	72.1108	62.8016	77.5303	75.1007	68.3996	79.3834	68.3098
96.38	93.4897	89.2514	99.6152	84.0817	90.0456	80.0183	84.0871	91.8523	81.1407	84.427	82.2537	78.9514	91.1188	74.9635	61.4659	77.7335	73.7136	68.0491	79.3713	66.3736
96.996	92.3931	88.1764	101.315	84.8299	91.2949	84.9229	84.7442	91.1376	80.0403	84.2917	84.7823	76.6071	88.354	71.8794	60.73	79.7702	74.4451	68.8659	83.16	67.1766
97.612	93.7875	90.0494	101.071	86.9108	87.5023	83.6681	84.4862	93.1535	81.2962	83.033	82.6638	79.9991	85.6695	73.1088	60.0567	76.9888	77.1755	68.6509	81.4991	66.4188
98.227	93.5917	86.2101	99.9203	86.8228	92.0875	87.954	83.5778	89.741	82.0424	82.3705	81.9588	80.2518	89.2894	75.3533	63.0926	76.2744	73.6681	68.4459	83.0846	69.0819
98.843	95.37	87.0986	97.8865	88.1418	90.9408	84.378	82.5718	92.7384	79.1902	84.749	83.5982	80.2846	88.5743	75.2458	59.6164	78.324	76.5253	69.6149	80.0506	67.9103
99.458	94.0329	89.5698	101.79	87.3418	91.9126	84.9376	81.5461	90.7149	80.138	84.1619	82.3299	76.9845	89.3386	72.7149	63.315	76.0788	75.5558	68.8456	80.5129	69.8131
100.074	94.6289	89.2958	98.8596	86.4169	90.1081	83.7308	86.4739	94.0774	80.9629	83.2844	82.3915	79.2801	91.5935	72.5153	62.9306	79.7759	75.9054	68.116	82.0932	68.761
100.69	95.6159	88.4377	98.5928	86.3019	92.676	88.0814	84.3614	92.3641	80.7663	84.4028	84.1351	79.3893	88.7383	75.2979	62.8321	80.5895	74.8414	69.7807	83.5947	66.6947
101.305	95.7779	89.8893	97.9018	86.0292	90.0894	86.6762	86.4223	94.2558	80.1538	82.6561	82.981	81.9634	88.3076	74.7847	63.8771	79.3257	75.9235	70.7075	82.9292	69.158
101.921	98.7791	87.3718	102.179	86.1837	93.9656	86.4661	87.3424	89.8268	80.6163	83.4962	82.8606	79.9603	87.9392	75.4771	62.1804	81.0418	76.8322	68.4509	81.0106	68.1214
102.536	95.7277	89.5419	101.78	85.0747	93.3394	89.4329	85.3888	94.4835	80.7793	84.9357	85.5306	79.2288	87.8533	73.6102	63.9423	80.953	77.6378	68.5545	83.6204	69.6314
103.152	98.9924	90.4122	99.7862	86.6213	91.4752	79.7111	82.8705	93.2108	82.3521	84.2533	85.5672	79.7946	86.1962	73.1883	64.1199	79.4675	75.477	68.5897	84.1257	68.9853
103.768	97.6473	90.1423	101.408	88.7483	90.7827	84.6966	87.3649	95.0344	80.8743	85.0351	83.9659	80.0252	92.4515	77.157	63.7082	80.7581	75.9956	68.0486	81.2299	68.2373
104.383	93.3104	90.1654	100.468	85.1376	90.7787	87.2962	87.7322	93.3785	81.4029	83.9387	86.6721	81.9552	89.0727	74.1584	64.13	78.3773	76.6052	68.4452	84.0116	69.4513
104.999	95.0795	89.3906	101.556	86.7268	91.0989	85.2875	86.6349	93.8256	81.1235	85.7139	88.1574	82.7631	88.3764	75.2789	64.2975	80.0588	77.4247	68.8198	81.1842	69.9684
105.614	98.3741	88.8634	103.855	86.9278	93.4168	87.4878	87.3389	95.6433	83.5759	81.3034	89.3286	82.1854	89.8085	78.306	62.8121	79.091	76.3069	69.9942	84.2938	67.0716
106.23	95.0709	91.0329	102.069	84.5788	92.8674	84.2269	84.905	95.0549	80.7285	83.5386	88.1488	77.3797	88.2972	76.1246	65.2935	81.3352	77.9619	69.8388	84.3228	67.3709
106.846	95.3487	90.2925	102.792	87.2662	92.0625	90.0866	86.6191	92.1544	81.1136	87.4388	86.6284	79.5626	89.6137	75.2209	65.4678	79.7739	76.9482	70.5533	83.3367	69.0457
107.461	96.5381	90.9171	101.064	87.5988	91.9995	87.0702	87.3977	93.3042	82.3476	82.2552	87.6253	81.1054	86.2533	73.8449	64.5635	79.8858	77.7782	70.616	83.2258	70.7635
108.077	98.0772	90.1352	101.815	87.7986	91.9533	85.5407	86.2842	94.2394	81.7079	83.407	87.368	81.1243	88.2225	75.465	65.7423	81.4774	77.2726	70.7148	83.6122	68.9862
108.692	97.3963	89.7746	99.6587	86.8313	93.0991	88.983	86.9738	92.1258	82.1352	83.0642	87.8444	80.4379	90.4424	73.5621	65.5468	81.2648	77.6656	70.146	82.026	67.9893
109.308	99.9805	89.0232	101.356	88.2285	92.2269	85.2745	87.4852	95.3121	82.3514	83.811	84.4647	79.9852	88.5691	75.7491	65.243	79.4294	78.8246	71.1343	82.6161	68.912
109.924	99.2753	88.6932	98.4853	86.5679	90.6814	89.2338	83.2516	91.826	82.0106	85.5371	86.4854	79.9557	88.5671	75.8168	63.2207	82.3289	77.5063	73.4041	81.8236	68.8119
110.539	98.1958	89.3708	97.3739	86.9279	92.9712	89.4481	87.3672	95.5646	81.198	84.4643	87.8995	79.2007	89.815	77.2184	64.197	80.2038	78.9288	70.8118	82.2286	71.1043
111.155	98.3823	87.0269	99.7375	86.2573	93.379	90.8074	86.2247	94.1757	82.0397	85.9321	85.4971	82.8483	88.8184	75.4552	65.2902	80.6262	77.0688	71.2415	80.6164	70.5519
111.77	95.5244	91.1283	102.783	87.8667	91.0247	90.1187	84.7675	98.3449	82.8386	83.4766	89.8273	79.5919	87.3497	78.5527	63.6508	79.5373	76.9093	70.4889	83.8589	71.2859
112.386	98.8836	92.4879	101.92	87.8842	96.0574	88.5615	88.835	90.451	82.8145	86.7074	88.6894	78.6678	87.1501	76.6426	64.1104	78.0976	76.0686	69.3236	83.0496	70.9513
113.002	96.8005	90.3545	102.797	88.3037	91.0632	90.4791	86.8996	102.538	84.5247	84.5239	89.081	79.8431	89.8684	76.8146	65.8959	80.6363	76.7945	71.8747	83.2332	68.4356
113.617	97.8247	90.3245	103.041	90.2601	94.0679	85.8324	92.0323	95.0385	84.3301	87.5788	89.4064	82.0161	91.2209	77.773	66.4181	81.9952	75.0769	70.8908	81.8673	72.0116
114.233	99.7411	89.0906	97.7861	87.9573	92.2755	90.4552	89.6747	98.3423	84.5123	86.9174	88.3086	81.3758	90.2805	76.8165	63.3477	80.928	77.4245	70.1257	83.6719	73.4174
114.848	102.889	92.6859	98.0626	90.3202	93.4785	88.0852	88.8954	96.6733	83.2363	84.5416	88.825	84.6396	89.385	74.4983	66.1485	80.0077	79.5816	71.599	85.384	71.7977
115.464	97.1748	93.4405	102.891	91.5832	97.0119	89.05	90.9125	93.8369	85.3514	85.3657	90.0843	80.0139	92.3871	75.2481	64.4886	80.7555	77.1508	71.5726	84.0209	69.7457
116.08	99.6575	93.1098	101.346	87.264	93.7494	86.2493	89.3366	98.3925	83.212	88.2075	89.4119	82.1683	84.8888	75.2068	64.9525	81.6701	78.7881	71.3177	84.3864	70.495
116.695	99.622	91.2227	100.203	88.7767	93.3825	89.0581	88.6321	99.7266	84.2947	86.9333	90.4014	79.6113	86.3803	75.8694	64.6111	80.8977	77.3489	70.707	82.2264	71.3493
117.311	98.8326	92.3705	99.0063	88.3098	92.751	91.8575	86.7636	96.9374	83.4924	84.6475	88.9415	81.8327	90.2462	79.7127	65.8868	79.2778	81.3569	71.4625	83.1164	69.6185
117.926	97.8606	90.9649	101.089	87.78	93.6337	89.1508	86.5729	96.038	86.3611	84.8779	90.7646	86.6401	85.9534	75.6082	65.484	80.2233	79.2709	71.991	84.2682	71.0636
118.542	99.2602	89.7999	103.615	89.0351	93.9621	87.5862	89.9989	97.3912	83.9776	86.2943	90.9706	83.2104	85.6947	75.9724	65.9356	79.9284	75.9929	71.8475	84.9649	73.87
119.158	96.3437	90.915	99.7395	90.2649	91.676	88.5877	95.4628	97.9876	85.0742	85.5147	91.0846	83.0867	89.2463	76.823	66.2821	80.4214	79.9194	72.408	86.1973	71.4578
119.773	100.334	92.9202	99.0468	90.2828	93.1754	89.2296	86.1412	98.1016	83.3951	84.7456	92.9825	83.4538	92.1361	77.2816	65.13	80.6269	79.1564	72.524	84.7362	73.3546
120.389	99.1828	91.594	96.6141	89.0252	93.254	86.9351	90.3905	95.1654	83.0758	85.4635	90.5785	81.7261	90.3362	77.8573	64.8042	80.794	78.3356	74.3903	81.3461	72.7611
121.004	98.2904	92.2078	101.38	88.5126	94.782	88.9788	85.7354	99.5093	84.5948	85.1789	87.9182	83.2765	87.8153	76.3981	67.1414	80.2132	79.9644	73.8422	84.8595	71.7214
121.62	101.572	93.9121	102.531	88.4594	93.6611	94.1024	86.5545	95.7151	86.262	86.1707	91.2477	85.5638	85.7065	77.8441	68.1239	81.3603	77.9062	72.2557	86.2619	70.827
122.236	100.332	92.8499	101.881	89.0722	92.5678	93.375	88.6908	97.8073	85.0734	85.7097	90.3389	82.4172	91.5305	77.6296	66.7985	79.6016	79.5708	73.324	83.047	72.9868
122.851	100.052	90.3622	98.8706	90.5096	94.1559	90.2371	92.8125	96.7314	83.392	83.9666	88.7641	82.1392	93.6037	76.0015	66.0757	79.4262	79.8118	71.1144	85.0412	72.4667
123.467	100.841	92.9956	100.03	88.4216	93.3341	89.8592	84.7477	94.8678	84.1147	87.1804	90.4507	80.9638	89.4544	78.4321	66.6162	80.9227	79.1415	73.9896	85.5229	70.1524
124.082	102.541	94.4766	98.6835	86.7728	93.1515	90.724	88.309	96.5075	85.3189	88.2071	92.0979	82.9721	88.708	77.9956	67.5682	80.7271	81.1451	72.0852	85.0179	72.0356
124.698	100.593	90.9537	101.271	88.8605	92.8973	89.974	90.3261	97.2042	83.6334	84.4208	91.2053	88.2263	87.7605	76.5529	65.2941	80.093	79.4137	73.3696	87.2993	73.6355
125.314	104.023	94.0476	100.929	91.0165	90.5952	89.3046	90.8625	95.5443	84.673	86.1512	93.9554	83.6544	90.1246	76.8733	68.9831	81.9872	77.1058	73.8439	85.0997	73.4007
125.929	100.301	92.48	98.3965	87.2595	91.0933	89.3721	90.2899	100.206	83.7155	85.1174	92.5955	82.0748	90.245	76.3702	67.3958	81.8101	79.6781	73.0361	85.1599	72.3214
126.545	100.848	93.9075	98.394	86.0153	94.5887	90.8188	92.3679	98.4517	85.523	86.823	90.9998	83.4884	87.5999	80.5716	67.4427	80.3989	78.8405	73.2896	85.5815	73.6484
127.16	100.345	91.891	98.1552	86.4904	91.2071	87.2104	90.732	97.5238	85.1691	85.2478	99.0798	82.2458	90.4841	77.9437	69.3604	78.7639	79.8358	73.7658	85.6388	72.4047
127.776	99.9239	93.8201	99.7185	91.9271	95.5699	89.913	90.7237	97.8915	85.54	85.1935	91.7125	81.4243	90.812	79.0574	67.0738	81.0329	79.4688	73.5298	83.9338	72.0028
128.392	101.534	95.5374	100.165	87.2811	92.7844	92.7593	94.8893	96.455	85.7354	84.3482	91.7524	82.1091	91.5908	78.1485	68.8938	82.5379	80.4025	74.9843	85.6069	73.4124
129.007	101.902	91.8568	102.389	87.1265	92.7366	89.9744	91.9377	97.3965	83.7259	87.2935	89.9364	82.5842	87.6462	77.1014	67.3296	81.4324	81.2809	73.9837	84.2173	73.8374
129.623	101.455	92.6708	98.7849	88.5677	94.8891	93.6099	90.34	97.7376	86.0183	86.0221	93.896	81.2282	86.8508	78.3026	68.8873	82.1575	85.1105	73.5524	84.7733	71.5473
130.238	96.743	94.0623	101.659	89.4538	95.9343	93.5877	92.7001	94.55	85.4489	88.9214	101.307	84.5035	91.8371	77.7847	67.4822	81.1914	80.5632	73.4446	85.6513	73.5276
130.854	103.999	95.2899	100.366	87.924	92.8407	86.4826	91.3163	102.464	85.5984	87.605	96.2361	80.9802	89.3452	77.9044	69.2554	80.8144	82.1754	74.121	86.5952	76.0293
131.47	99.0066	94.894	99.98	88.1911	92.6076	90.1272	90.8127	98.9406	85.0244	87.4057	94.965	81.8333	91.0435	79.5835	70.0714	81.9362	80.3088	77.2913	87.9992	71.3971
132.085	102.993	91.9731	100.07	89.2538	95.5762	88.4422	90.4391	100.599	85.5624	85.6402	96.4882	80.8901	89.6876	77.0481	68.5872	82.4318	80.5353	73.0558	86.3252	73.7746
132.701	104.155	93.0488	95.6978	90.1162	95.2015	96.3496	94.0342	99.9832	85.9561	87.6522	95.25	83.7762	89.1269	78.2044	69.576	83.5924	82.4099	74.601	87.4575	75.1888
133.316	96.7766	95.2766	100.416	89.0091	94.4717	90.0671	90.6423	99.7214	85.6881	87.2883	92.7998	81.273	90.2054	78.4317	70.9568	82.5056	81.2185	75.7045	87.0285	73.9912
133.932	100.318	92.1141	99.6781	89.511	96.5633	88.176	91.8431	101.466	85.431	86.285	94.9784	80.5657	89.5654	78.8909	70.3893	79.2056	81.025	73.6132	84.6607	73.7615
134.548	103.065	90.0526	98.5023	87.3868	94.0585	91.3017	92.8109	100.592	86.7086	85.5806	98.3532	82.986	91.1403	80.3564	68.6138	82.3539	81.4247	75.8387	85.6402	73.7888
135.163	101.094	91.702	99.3528	92.274	92.7285	86.2104	90.8696	101.134	85.4585	85.5285	96.8056	79.3017	88.2797	78.1631	70.8334	83.1556	79.1953	75.0383	86.2166	73.8016
135.779	100.531	93.5753	101.432	87.435	93.6195	90.885	93.1595	101.537	85.0106	82.3461	99.3903	79.3675	85.1056	79.3754	68.1516	81.0404	84.0931	75.545	85.6154	75.212
136.394	99.8191	91.0318	99.7292	92.0919	92.8917	92.177	88.0242	97.8718	87.4674	88.0453	95.3155	81.2232	92.081	79.2379	68.2609	78.7529	80.1569	75.1163	89.0345	72.7135
137.01	104.311	95.2808	97.7839	88.9858	93.2091	94.7082	89.7738	102.129	87.5114	86.9059	92.8924	83.2018	89.4425	80.6543	71.0855	81.6554	83.0292	74.8958	85.9299	74.1406
137.626	102.273	96.236	101.27	87.5715	90.7426	93.0935	91.3539	96.7049	87.9226	87.2795	95.5369	87.3969	92.1138	79.7164	70.5915	81.0754	82.8304	76.0404	86.1119	76.0126
138.241	101.789	95.9798	98.5874	91.8749	92.7526	90.23	95.1402	99.393	85.7915	87.1438	94.8581	83.1505	89.7557	79.3902	68.1255	80.6119	83.6344	74.658	87.1977	74.6874
138.857	100.729	94.8008	100.878	87.4989	93.5922	90.758	95.59	100.937	86.4833	88.7211	97.8388	79.2947	88.0784	81.4387	68.2116	84.5464	82.0947	76.8608	86.7625	74.3507
139.472	100.338	93.1378	100.976	86.1837	93.7782	90.7595	94.67	98.3464	86.3893	87.539	97.0201	84.3229	90.835	78.4577	69.6055	82.69	83.842	75.5906	86.0025	73.8676
140.088	103.167	95.5787	101.894	87.9742	94.9936	92.5485	93.2137	98.7818	86.3077	87.1365	97.2865	82.4715	91.1239	81.3033	68.7726	82.0992	82.9036	77.8006	88.4629	75.0084
140.704	101.338	96.5752	94.9151	89.9214	96.5968	93.9572	94.2746	100.816	87.4283	87.1045	96.0321	81.4428	86.4882	79.6259	73.1499	80.7376	83.1573	75.9384	84.8953	75.4039
141.319	101.647	92.7424	100.589	90.6304	93.599	89.0162	92.4652	101.105	86.601	85.4755	98.2264	81.6652	88.3131	80.1709	69.3816	82.8015	83.8657	76.7914	86.1796	76.9159
141.935	103.557	93.342	97.9603	89.8326	94.8433	91.9215	94.6101	101.361	87.9147	87.8909	96.3993	81.8554	88.9276	80.2597	71.4345	82.8595	80.9965	76.1065	88.0267	75.0559
142.55	103.221	93.1262	98.1186	92.4795	93.8059	89.5568	93.5857	102.081	88.6508	85.6015	95.1676	82.9504	91.0297	81.6034	70.879	82.936	81.1293	74.5137	88.0065	74.6124
143.166	103.19	95.266	99.2285	89.3351	91.1372	90.7399	94.87	102.251	86.7024	88.5785	97.9339	81.8975	86.8776	80.41	72.6422	82.7474	82.7512	77.261	85.5478	75.6414
143.782	101.18	94.8695	100.238	89.7124	94.4467	94.2088	95.0755	99.9708	86.8375	87.8403	98.2683	83.0057	87.7429	81.9986	69.8345	81.3755	82.0244	77.6043	84.4198	75.3839
144.397	102.371	95.4873	100.177	90.4615	96.4724	89.3433	93.5524	103.475	87.3924	88.0879	96.195	80.9379	88.206	79.884	70.2301	81.9152	81.0746	76.0704	86.9308	77.4978
145.013	101.775	96.1654	101.586	90.28	94.7206	93.8029	96.0632	102.63	87.4099	87.3127	98.6061	86.7013	92.8871	79.5258	72.0238	83.5084	82.9835	75.7582	86.3526	74.3914
145.628	98.6747	96.0958	98.8287	94.4956	92.4607	92.6299	98.6486	102.291	86.6536	86.9941	96.7782	85.2119	89.9668	79.4262	72.7591	84.8075	84.126	75.7567	86.3309	74.7392
146.244	103.156	96.0144	101.162	89.5815	93.9612	89.6853	90.4486	104.706	86.6444	89.3043	100.567	82.966	88.0048	79.1168	70.9804	83.8111	81.3195	75.9761	85.9132	77.4889
146.86	101.023	93.4712	99.8114	89.4583	96.8627	88.6263	92.0732	102.546	87.8426	87.7316	98.4147	83.967	89.7085	82.5883	70.3886	84.3107	82.5973	79.4542	87.0536	74.3596
147.475	103.956	93.6933	100.282	90.9942	92.7533	92.9466	93.5022	101.242	88.7577	88.5594	98.3682	80.9645	88.9762	79.9475	70.5734	83.1297	83.4978	76.0232	86.9645	74.3933
148.091	100.558	94.4471	97.4927	89.7799	96.4367	93.4324	88.9067	100.045	87.3906	86.7558	99.6139	83.8434	87.3452	82.5091	70.1231	84.8966	83.7124	81.2228	88.5344	75.8423
148.706	101.886	93.6009	98.4274	88.084	94.0912	93.6366	93.9293	101.81	88.6085	85.8025	98.9922	79.7656	85.3555	80.8908	70.7836	83.3209	83.9246	76.8523	88.8101	74.6313
149.322	101.514	98.6912	98.3755	91.942	95.6992	92.7409	95.3552	102.736	87.238	88.5363	99.2822	84.4692	83.6576	80.1327	72.2184	83.0112	82.1119	77.245	85.0561	76.7584
149.938	102.489	95.1718	100.619	92.3518	95.3955	91.0967	92.857	99.1599	89.1939	87.695	96.6185	84.3286	87.3097	82.2867	70.5371	82.9571	84.7994	76.1221	86.8133	76.0438
150.553	105.902	96.9928	96.924	88.5745	96.1102	94.3396	95.2522	99.7643	87.4224	86.7969	99.7029	82.8908	90.6044	79.2873	70.602	84.1105	83.6389	78.1505	88.7729	77.0526
151.169	104.82	95.6536	102.117	90.3449	96.4484	91.5981	96.2551	98.552	87.7256	89.5139	100.042	84.7659	88.5092	80.7254	71.528	83.4704	85.1845	78.0929	87.8313	78.1316
151.784	102.683	93.3413	100.775	91.3975	93.9371	94.4042	97.152	101.126	87.8727	87.3159	97.9171	83.2907	86.8515	81.164	71.8532	82.4441	85.7077	75.7967	88.558	75.6595
152.4	100.953	95.9168	100.543	88.5234	96.5842	89.636	94.8683	102.254	89.2539	88.3108	97.5906	86.3778	89.5679	79.1826	71.1061	83.3219	83.0519	78.3959	86.8884	75.2586
153.016	104.414	98.32	99.0126	91.3755	96.3192	89.4367	94.0574	100.088	87.9559	89.2326	95.4115	82.7672	87.6021	81.4484	72.7696	82.5637	84.0001	77.6179	86.4632	75.083
153.631	102.267	92.5938	101.613	90.595	95.2423	94.274	92.9798	98.3731	88.0764	86.4249	101.352	81.9463	88.7693	80.8466	70.5954	83.8004	81.8257	76.5475	86.0339	76.9141
154.247	101.82	95.1735	101.536	91.1337	98.8494	92.9688	94.3952	102.783	87.3448	88.3855	99.7163	85.1871	87.5321	82.9224	71.5265	85.0712	85.0903	78.868	88.2413	76.3459
154.862	105.995	93.6647	98.2342	91.6767	97.0692	92.484	96.6318	101.949	88.0958	87.227	98.2295	82.2119	87.305	82.2528	73.1504	80.2107	83.1392	78.9172	87.7877	77.2583
155.478	106.368	97.8372	98.8404	88.7773	95.4618	90.5838	90.4695	102.762	90.0547	88.892	101.142	83.0172	87.1887	82.7554	73.3999	84.8013	82.3826	80.3378	87.646	76.219
156.094	103.049	95.8608	97.3473	89.7045	93.614	91.8008	95.9757	104.812	87.9417	89.2137	99.1673	82.4027	87.3909	80.8092	70.9825	83.893	85.1086	79.4807	85.9619	76.0813
156.709	106.347	96.0578	102.892	89.1949	93.5769	86.5854	94.7875	102.057	87.4109	87.3522	99.2208	80.241	89.384	83.3252	72.3342	84.403	84.5253	77.3669	84.9798	77.1522
157.325	105.656	93.9586	99.3418	90.5626	96.629	94.1059	91.9217	103.548	89.5232	87.1006	100.307	82.5906	88.8559	80.1331	73.4802	84.1051	85.3304	75.2826	85.6773	77.8823
157.94	103.504	95.339	101.799	89.0599	96.6544	92.4051	94.5586	102.3	88.7378	87.1286	97.5653	84.2772	84.8521	81.6993	72.2602	83.8292	84.7207	77.8536	87.26	77.7709
