# Supplementary material for: A CHK1-mediated phosphorylation switch suppresses human Topoisomerase 1-associated genomic instability
Source: EMBO J. 2026 May 13;45(12):4220–56. doi: 10.1038/s44318-026-00783-3 (PMC13270093; doi:10.1038/s44318-026-00783-3)
Supplement: Supplementary file 3 — Source data Fig. 1 [file 44318_2026_783_MOESM3_ESM.zip › Figure 1/Figure 1K/Figure 1K.xlsx]

## Sheet: Sheet1
Untreated	SCH
8.56	23.59
3.75	34
18.81	21.53
17.87	19.9
4.21	34.2
16.73	31
21	21.9
13.14	22.5
3.28	30.9
