# Supplementary material for: A CHK1-mediated phosphorylation switch suppresses human Topoisomerase 1-associated genomic instability
Source: EMBO J. 2026 May 13;45(12):4220–56. doi: 10.1038/s44318-026-00783-3 (PMC13270093; doi:10.1038/s44318-026-00783-3)
Supplement: Supplementary file 3 — Source data Fig. 1 [file 44318_2026_783_MOESM3_ESM.zip › Figure 1/Figure 1L/Figure 1L.xlsx]

## Sheet: Sheet1
Untreated	SCH
23.5	29.5
20	26.8
8	21
21.5	39
18	57
24	32
19	36
19	37
24.5	27
	32
