# Supplementary material for: A CHK1-mediated phosphorylation switch suppresses human Topoisomerase 1-associated genomic instability
Source: EMBO J. 2026 May 13;45(12):4220–56. doi: 10.1038/s44318-026-00783-3 (PMC13270093; doi:10.1038/s44318-026-00783-3)
Supplement: Supplementary file 4 — Source data Fig. 2 [file 44318_2026_783_MOESM4_ESM.zip]

Archive with 41 entries (32 files):
- Figure 2/
- Figure 2/Figure 2A/
- Figure 2/Figure 2A/CHK1i_0h_EdU.tif
- Figure 2/Figure 2A/CHK1i_0h_Hoechst.tif
- Figure 2/Figure 2A/CHK1i_0h_Merged.tif
- Figure 2/Figure 2A/CHK1i_0h_TOP1cc.tif
- Figure 2/Figure 2A/CHK1i_4h_EdU.tif
- Figure 2/Figure 2A/CHK1i_4h_Hoechst.tif
- Figure 2/Figure 2A/CHK1i_4h_Merged.tif
- Figure 2/Figure 2A/CHK1i_4h_TOP1cc.tif
- Figure 2/Figure 2A/CHK1i_6h_EdU.tif
- Figure 2/Figure 2A/CHK1i_6h_Hoechst.tif
- Figure 2/Figure 2A/CHK1i_6h_Merged.tif
- Figure 2/Figure 2A/CHK1i_6h_TOP1cc.tif
- Figure 2/Figure 2B/
- Figure 2/Figure 2B/Figure 2B.xlsx
- Figure 2/Figure 2C/
- Figure 2/Figure 2C/APH_DNA.tif
- Figure 2/Figure 2C/APH_TOP1.tif
- Figure 2/Figure 2C/PHA_DNA.tif
- Figure 2/Figure 2C/PHA_TOP1.tif
- Figure 2/Figure 2C/Serum Starvation_DNA.tif
- Figure 2/Figure 2C/Serum Starvation_TOP1.tif
- Figure 2/Figure 2C/UT_DNA.tif
- Figure 2/Figure 2C/UT_TOP1.tif
- Figure 2/Figure 2D/
- Figure 2/Figure 2D/Figure 2D.xlsx
- Figure 2/Figure 2E/
- Figure 2/Figure 2E/Amanitin_DNA.tif
- Figure 2/Figure 2E/Amanitin_TOP1.tif
- Figure 2/Figure 2E/DRB_DNA.tif
- Figure 2/Figure 2E/DRB_TOP1.tif
- Figure 2/Figure 2E/UT_DNA.tif
- Figure 2/Figure 2E/UT_TOP1.tif
- Figure 2/Figure 2F/
- Figure 2/Figure 2F/Figure 2F.xlsx
- Figure 2/Figure 2G/
- Figure 2/Figure 2G/DNA.tif
- Figure 2/Figure 2G/TOP1.tif
- Figure 2/Figure 2H/
- Figure 2/Figure 2H/Figure 2H.xlsx
