# Supplementary material for: A CHK1-mediated phosphorylation switch suppresses human Topoisomerase 1-associated genomic instability
Source: EMBO J. 2026 May 13;45(12):4220–56. doi: 10.1038/s44318-026-00783-3 (PMC13270093; doi:10.1038/s44318-026-00783-3)
Supplement: Supplementary file 4 — Source data Fig. 2 [file 44318_2026_783_MOESM4_ESM.zip › Figure 2/Figure 2B/Figure 2B.xlsx]

## Sheet: Sheet1
Time (h)	EdU-			EdU+
0	14.6	13.25	16.32	15.93	12.35	14.3
4	36.9	35.12	33.6	35.1	32.95	34.19		Mean TOP1cc intensities in EdU positive and EdU negative cells in 3 replicates
6	39.17	41.2	40.1	40.09	38.5	42.1
