# Supplementary material for: A CHK1-mediated phosphorylation switch suppresses human Topoisomerase 1-associated genomic instability
Source: EMBO J. 2026 May 13;45(12):4220–56. doi: 10.1038/s44318-026-00783-3 (PMC13270093; doi:10.1038/s44318-026-00783-3)
Supplement: Supplementary file 4 — Source data Fig. 2 [file 44318_2026_783_MOESM4_ESM.zip › Figure 2/Figure 2D/Figure 2D.xlsx]

## Sheet: Sheet1
Hours	Untreated			APH			Serum Starvation			PHA
0	1	1.1	1.25	1	1.08	1.4	1	1.125	1.19	1	1.2	0.9
2	1.37	1.68	2.58	1.45	1.88	2.26	1.56	1.48	1.65	1.89	1.69	1.44
4	3.2	3.65	3.95	3.9	3.7	3.8	4.1	3.9	3.8	4.6	3.2	3.7
6	3.99	4.59	5.15	5.8	5.3	5.2	5.9	5.1	4.8954	5.1	4.7	4.5
