# Supplementary material for: A CHK1-mediated phosphorylation switch suppresses human Topoisomerase 1-associated genomic instability
Source: EMBO J. 2026 May 13;45(12):4220–56. doi: 10.1038/s44318-026-00783-3 (PMC13270093; doi:10.1038/s44318-026-00783-3)
Supplement: Supplementary file 4 — Source data Fig. 2 [file 44318_2026_783_MOESM4_ESM.zip › Figure 2/Figure 2F/Figure 2F.xlsx]

## Sheet: Sheet1
Hours	Untreated			DRB			α-Amanitin
0	1	1.21	1.15	1	1.05	1.22	1	1.15	1.1
2	3.48	3.59	4.1	3.95	3.15	3.98	3.15	3.45	3.95
4	5.2	4.9	4.8	5.5	4.1	4.5	5.1	4.7	4.6
6	4.2	4.98	4.15	4.89	5.25	4.9	4.01	4.78	4.88
