# Supplementary material for: A CHK1-mediated phosphorylation switch suppresses human Topoisomerase 1-associated genomic instability
Source: EMBO J. 2026 May 13;45(12):4220–56. doi: 10.1038/s44318-026-00783-3 (PMC13270093; doi:10.1038/s44318-026-00783-3)
Supplement: Supplementary file 4 — Source data Fig. 2 [file 44318_2026_783_MOESM4_ESM.zip › Figure 2/Figure 2H/Figure 2H.xlsx]

## Sheet: Sheet1
Hours	Fold Change
0	1	1.21	1.19
2	1.25	1.98	1.95
4	6.06	5.89	6.1
6	6.1	7.89	6.89
