# Supplementary material for: A CHK1-mediated phosphorylation switch suppresses human Topoisomerase 1-associated genomic instability
Source: EMBO J. 2026 May 13;45(12):4220–56. doi: 10.1038/s44318-026-00783-3 (PMC13270093; doi:10.1038/s44318-026-00783-3)
Supplement: Supplementary file 5 — Source data Fig. 3 [file 44318_2026_783_MOESM5_ESM.zip]

Archive with 66 entries (55 files):
- Figure 3/
- Figure 3/Figure 3A/
- Figure 3/Figure 3A/Beta Actin.tif
- Figure 3/Figure 3A/TOP1.tif
- Figure 3/Figure 3B/
- Figure 3/Figure 3B/CPT_DNA.tif
- Figure 3/Figure 3B/CPT_SCH_DNA.tif
- Figure 3/Figure 3B/CPT_SCH_TOP1.tif
- Figure 3/Figure 3B/CPT_TOP1.tif
- Figure 3/Figure 3B/SCH_DNA.tif
- Figure 3/Figure 3B/SCH_TOP1.tif
- Figure 3/Figure 3C/
- Figure 3/Figure 3C/PAR.tif
- Figure 3/Figure 3C/PAR_DNA.tif
- Figure 3/Figure 3C/PAR_TOP1.tif
- Figure 3/Figure 3C/SUMO1.tif
- Figure 3/Figure 3C/SUMO1_2_3_DNA.tif
- Figure 3/Figure 3C/SUMO1_2_3_TOP1.tif
- Figure 3/Figure 3C/SUMO2_3.tif
- Figure 3/Figure 3C/Ub.tif
- Figure 3/Figure 3C/Ub_DNA.tif
- Figure 3/Figure 3C/Ub_TOP1.tif
- Figure 3/Figure 3D/
- Figure 3/Figure 3D/Figure 3D.xlsx
- Figure 3/Figure 3E/
- Figure 3/Figure 3E/1uM_DNA.tif
- Figure 3/Figure 3E/1uM_TOP1.tif
- Figure 3/Figure 3E/500nM_DNA.tif
- Figure 3/Figure 3E/500nM_TOP1.tif
- Figure 3/Figure 3E/5uM_DNA.tif
- Figure 3/Figure 3E/5uM_TOP1.tif
- Figure 3/Figure 3F/
- Figure 3/Figure 3F/DNA.tif
- Figure 3/Figure 3F/TOP1.tif
- Figure 3/Figure 3G/
- Figure 3/Figure 3G/PAR.tif
- Figure 3/Figure 3G/PAR_DNA.tif
- Figure 3/Figure 3G/PAR_TOP1.tif
- Figure 3/Figure 3G/SUMO1.tif
- Figure 3/Figure 3G/SUMO1_2_3_DNA.tif
- Figure 3/Figure 3G/SUMO1_2_3_TOP1.tif
- Figure 3/Figure 3G/SUMO2_3.tif
- Figure 3/Figure 3G/Ub.tif
- Figure 3/Figure 3G/Ub_DNA.tif
- Figure 3/Figure 3G/Ub_TOP1.tif
- Figure 3/Figure 3H/
- Figure 3/Figure 3H/Figure 3H.xlsx
- Figure 3/Figure 3I/
- Figure 3/Figure 3I/Figure 3I siSPRTN_DNA.tif
- Figure 3/Figure 3I/Figure 3I siSPRTN_TOP1.tif
- Figure 3/Figure 3I/p97i_DNA.tif
- Figure 3/Figure 3I/p97i_TOP1.tif
- Figure 3/Figure 3I/siATG7_DNA.tif
- Figure 3/Figure 3I/siATG7_TOP1.tif
- Figure 3/Figure 3I/siCtIP_DNA.tif
- Figure 3/Figure 3I/siCtIP_TOP1.tif
- Figure 3/Figure 3I/siCtrl_DNA.tif
- Figure 3/Figure 3I/siCtrl_TOP1.tif
- Figure 3/Figure 3I/siEXO1_DNA.tif
- Figure 3/Figure 3I/siEXO1_TOP1.tif
- Figure 3/Figure 3I/siMRE11_DNA.tif
- Figure 3/Figure 3I/siMRE11_TOP1.tif
- Figure 3/Figure 3I/siTDP1_DNA.tif
- Figure 3/Figure 3I/siTDP1_TOP1.tif
- Figure 3/Figure 3J/
- Figure 3/Figure 3J/Figure 3J.xlsx
