# Supplementary material for: A CHK1-mediated phosphorylation switch suppresses human Topoisomerase 1-associated genomic instability
Source: EMBO J. 2026 May 13;45(12):4220–56. doi: 10.1038/s44318-026-00783-3 (PMC13270093; doi:10.1038/s44318-026-00783-3)
Supplement: Supplementary file 5 — Source data Fig. 3 [file 44318_2026_783_MOESM5_ESM.zip › Figure 3/Figure 3D/Figure 3D.xlsx]

## Sheet: Sheet1
Untreated			SCH			CPT			SCH+CPT
1	1.2	1.18	1.17	1.19	1.01	2.97	3.45	3.89	2.93	3.78	4.01		SUMO1
Untreated			SCH			CPT			SCH+CPT
1	1.23	1.01	1.19	1	1.19	6.91	5.99	6.59	7.01	6.45	6.99		SUMO2/3
Untreated			SCH			CPT			SCH+CPT
1	1.16	1.09	1.29	1.07	1.22	4.98	5.06	4.78	4.46	5.21	4.65		Ub
Untreated			SCH			CPT			SCH+CPT
1	1.05	1.26	0.98	1.11	1.19	7.15	7.56	7.1	8.09	7.58	7.2		PAR
