# Supplementary material for: A CHK1-mediated phosphorylation switch suppresses human Topoisomerase 1-associated genomic instability
Source: EMBO J. 2026 May 13;45(12):4220–56. doi: 10.1038/s44318-026-00783-3 (PMC13270093; doi:10.1038/s44318-026-00783-3)
Supplement: Supplementary file 5 — Source data Fig. 3 [file 44318_2026_783_MOESM5_ESM.zip › Figure 3/Figure 3H/Figure 3H.xlsx]

## Sheet: Sheet1
0 h	2 h	4 h	6 h
1	1.17	1.12	1.16		SUMO1
1.1	1.1	0.89	1.19
1.06	0.9	1.1	1.03
0 h	2 h	4 h	6 h
1	1.12	1.01	0.95		SUMO2/3
1.2	1.09	1.19	1.02
0.98	1	0.99	1.1
0 h	2 h	4 h	6 h
1.1	1.15	1.06	0.9		Ub
1	1.08	1.08	1
0.96	0.99	1	1.07
0 h	2 h	4 h	6 h
1	1.11	1	0.95		PAR
1.03	1.05	1.02	1.1
1.1	0.9	0.96	1.04
