# Supplementary material for: A CHK1-mediated phosphorylation switch suppresses human Topoisomerase 1-associated genomic instability
Source: EMBO J. 2026 May 13;45(12):4220–56. doi: 10.1038/s44318-026-00783-3 (PMC13270093; doi:10.1038/s44318-026-00783-3)
Supplement: Supplementary file 5 — Source data Fig. 3 [file 44318_2026_783_MOESM5_ESM.zip › Figure 3/Figure 3J/Figure 3J.xlsx]

## Sheet: Sheet1
	siCtrl		siMRE11		siEXO1		siCtIP		siTDP1		siATG7		siSPRTN		p97i
0	1	1.04	1	1.15	1	1.12	1	1.56	1	1.11	1	1.32	1.11	1.09	1.16	1.18
2	8.94	10.65	15.25	12.11	8	11.3	11.7	15.33	8.5	11.6	13.5	9.4	13.9988	12.8775	16.2	17.1
4	12.06	15.32	19.25	17.63	24	19.6	28.7	29.44	12.5	17.2	16.5	20.6	29.146	32.4578	31.6	38.4
6	27.36	31.22	29.5	27.6	30.25	33.11	48.7	39.94	18.8	25.4	30.25	29.46	55.1	51.2	50.2	56.2
