# Supplementary material for: A CHK1-mediated phosphorylation switch suppresses human Topoisomerase 1-associated genomic instability
Source: EMBO J. 2026 May 13;45(12):4220–56. doi: 10.1038/s44318-026-00783-3 (PMC13270093; doi:10.1038/s44318-026-00783-3)
Supplement: Supplementary file 6 — Source data Fig. 4 [file 44318_2026_783_MOESM6_ESM.zip]

Archive with 21 entries (16 files):
- Figure 4/
- Figure 4/Figure 4D/
- Figure 4/Figure 4D/CHK1.tif
- Figure 4/Figure 4D/GFP.tif
- Figure 4/Figure 4E/
- Figure 4/Figure 4E/Antibody Control_CHK1_Hoechst.tif
- Figure 4/Figure 4E/Antibody Control_CHK1_Merged.tif
- Figure 4/Figure 4E/Antibody Control_CHK1_PLA.tif
- Figure 4/Figure 4E/Antibody Control_TOP1_Hoechst.tif
- Figure 4/Figure 4E/Antibody Control_TOP1_Merged.tif
- Figure 4/Figure 4E/Antibody Control_TOP1_PLA.tif
- Figure 4/Figure 4E/TOP1_CHK1_CHK1i_Hoechst.tif
- Figure 4/Figure 4E/TOP1_CHK1_CHK1i_Merged.tif
- Figure 4/Figure 4E/TOP1_CHK1_CHK1i_PLA.tif
- Figure 4/Figure 4E/TOP1_CHK1_Untreated_Hoechst.tif
- Figure 4/Figure 4E/TOP1_CHK1_Untreated_Merged.tif
- Figure 4/Figure 4E/TOP1_CHK1_Untreated_PLA.tif
- Figure 4/Figure 4F/
- Figure 4/Figure 4F/Figure 4F.xlsx
- Figure 4/Figure 4G/
- Figure 4/Figure 4G/Autoradiograph.tif
