# Supplementary material for: A CHK1-mediated phosphorylation switch suppresses human Topoisomerase 1-associated genomic instability
Source: EMBO J. 2026 May 13;45(12):4220–56. doi: 10.1038/s44318-026-00783-3 (PMC13270093; doi:10.1038/s44318-026-00783-3)
Supplement: Supplementary file 6 — Source data Fig. 4 [file 44318_2026_783_MOESM6_ESM.zip › Figure 4/Figure 4F/Figure 4F.xlsx]

## Sheet: Fig 4F
TOP1	CHK1	TOP1+CHK1	TOP1+CHK1+SCH
3	7	18	19
6	2	24	22			Mean PLA foci per nucleus in 3 replicates
4	3	27	30
