# Supplementary material for: A CHK1-mediated phosphorylation switch suppresses human Topoisomerase 1-associated genomic instability
Source: EMBO J. 2026 May 13;45(12):4220–56. doi: 10.1038/s44318-026-00783-3 (PMC13270093; doi:10.1038/s44318-026-00783-3)
Supplement: Supplementary file 7 — Source data Fig. 5 [file 44318_2026_783_MOESM7_ESM.zip]

Archive with 30 entries (22 files):
- Figure 5/
- Figure 5/Figure 5C/
- Figure 5/Figure 5C/Figure 5C.xlsx
- Figure 5/Figure 5D/
- Figure 5/Figure 5D/S320A_DNA.tif
- Figure 5/Figure 5D/S320A_GFP.tif
- Figure 5/Figure 5D/S394A_GFP.tif
- Figure 5/Figure 5D/T570A_DNA.tif
- Figure 5/Figure 5D/T570A_GFP.tif
- Figure 5/Figure 5D/WT_DNA.tif
- Figure 5/Figure 5D/WT_GFP.tif
- Figure 5/Figure 5E/
- Figure 5/Figure 5E/Beta Actin.tif
- Figure 5/Figure 5E/TOP1.tif
- Figure 5/Figure 5F/
- Figure 5/Figure 5F/GAPDH.tif
- Figure 5/Figure 5F/GFP.tif
- Figure 5/Figure 5G/
- Figure 5/Figure 5G/Figure 5G.xlsx
- Figure 5/Figure 5H/
- Figure 5/Figure 5H/Input_S320A_(Beta Actin Blot).tif
- Figure 5/Figure 5H/Input_S320A_(GFP Blot).tif
- Figure 5/Figure 5H/Input_WT_(Beta Actin Blot).tif
- Figure 5/Figure 5H/Input_WT_(GFP Blot).tif
- Figure 5/Figure 5H/IP_S320A_(GFP Blot).tif
- Figure 5/Figure 5H/IP_S320A_(Phosphoserine Blot).tif
- Figure 5/Figure 5H/IP_WT_(GFP Blot).tif
- Figure 5/Figure 5H/IP_WT_(Phosphoserine Blot).tif
- Figure 5/Figure 5I/
- Figure 5/Figure 5I/Figure 5I.xlsx
