# Supplementary material for: A CHK1-mediated phosphorylation switch suppresses human Topoisomerase 1-associated genomic instability
Source: EMBO J. 2026 May 13;45(12):4220–56. doi: 10.1038/s44318-026-00783-3 (PMC13270093; doi:10.1038/s44318-026-00783-3)
Supplement: Supplementary file 7 — Source data Fig. 5 [file 44318_2026_783_MOESM7_ESM.zip › Figure 5/Figure 5C/Figure 5C.xlsx]

## Sheet: Sheet1
											Untreated Sample - Proteins																													SCH 2 h - Proteins
Master	Accession	Description	Sequence	Coverage [%]	Contaminant	# Peptides	# PSMs	# Unique Peptides	# Protein Groups	# AAs	MW [kDa]	calc. pI	Score MS Amanda 2.0: MS Amanda 2.0	Score Sequest HT: Sequest HT	# Peptides (by Search Engine): MS Amanda 2.0	# Peptides (by Search Engine): Sequest HT	Biological Process	Cellular Component	Molecular Function	Pfam IDs	Entrez Gene ID	Ensembl Gene ID	Gene Symbol	Chromosome	Found in Sample: [S5] F5: Sample	Modifications			Master	Accession	Description	Sequence	Coverage [%]	Contaminant	# Peptides	# PSMs	# Unique Peptides	# Protein Groups	# AAs	MW [kDa]	calc. pI	Score MS Amanda 2.0: MS Amanda 2.0	Score Sequest HT: Sequest HT	# Peptides (by Search Engine): MS Amanda 2.0	# Peptides (by Search Engine): Sequest HT	Biological Process	Cellular Component	Molecular Function	Pfam IDs
Master Protein	P11387	DNA topoisomerase 1 OS=Homo sapiens OX=9606 GN=TOP1 PE=1 SV=2	MSGDHLHNDSQIEADFRLNDSHKHKDKHKDREHRHKEHKKEKDREKSKHSNSEHKDSEKKHKEKEKTKHKDGSSEKHKDKHKDRDKEKRKEEKVRASGDAKIKKEKENGFSSPPQIKDEPEDDGYFVPPKEDIKPLKRPRDEDDADYKPKKIKTEDTKKEKKRKLEEEEDGKLKKPKNKDKDKKVPEPDNKKKKPKKEEEQKWKWWEEERYPEGIKWKFLEHKGPVFAPPYEPLPENVKFYYDGKVMKLSPKAEEVATFFAKMLDHEYTTKEIFRKNFFKDWRKEMTNEEKNIITNLSKCDFTQMSQYFKAQTEARKQMSKEEKLKIKEENEKLLKEYGFCIMDNHKERIANFKIEPPGLFRGRGNHPKMGMLKRRIMPEDIIINCSKDAKVPSPPPGH…	40	FALSE	36	98	36	1	765	90.7	9.31	2026.21	41.3	22	33	cell death;cell division;cell organization and biogenesis;metabolic process;regulation of biological process;response to stimulus	chromosome;cytoplasm;nucleus	catalytic activity;DNA binding;nucleotide binding;protein binding;RNA binding	Pf01028, Pf02919, Pf14370	7150	ENSG00000198900.5	TOP1	20	High	Phospho [Y231(100); S250(85.9); S320(100); S394(100); Y480(100); T570(98.5)]			Master Protein	P11387	DNA topoisomerase 1 OS=Homo sapiens OX=9606 GN=TOP1 PE=1 SV=2	MSGDHLHNDSQIEADFRLNDSHKHKDKHKDREHRHKEHKKEKDREKSKHSNSEHKDSEKKHKEKEKTKHKDGSSEKHKDKHKDRDKEKRKEEKVRASGDAKIKKEKENGFSSPPQIKDEPEDDGYFVPPKEDIKPLKRPRDEDDADYKPKKIKTEDTKKEKKRKLEEEEDGKLKKPKNKDKDKKVPEPDNKKKKPKKEEEQKWKWWEEERYPEGIKWKFLEHKGPVFAPPYEPLPENVKFYYDGKVMKLSPKAEEVATFFAKMLDHEYTTKEIFRKNFFKDWRKEMTNEEKNIITNLSKCDFTQMSQYFKAQTEARKQMSKEEKLKIKEENEKLLKEYGFCIMDNHKERIANFKIEPPGLFRGRGNHPKMGMLKRRIMPEDIIINCSKDAKVPSPPPGH…	24	FALSE	20	36	20	1	765	90.7	9.31	672.51	6.08	13	14	cell death;cell division;cell organization and biogenesis;metabolic process;regulation of biological process;response to stimulus	chromosome;cytoplasm;nucleus	catalytic activity;DNA binding;nucleotide binding;protein binding;RNA binding	Pf01028, Pf02919, Pf14370
Confidence	Annotated Sequence	Modifications	Modifications in Master Proteins	Contaminant	Qvality PEP	Qvality q-value	# Protein Groups	# Proteins	# PSMs	Master Protein Accessions	Positions in Master Proteins	# Missed Cleavages	Theo. MH+ [Da]	Found in Sample: [S5] F5: Sample	Confidence (by Search Engine): MS Amanda 2.0	Confidence (by Search Engine): Sequest HT	Percolator q-Value (by Search Engine): MS Amanda 2.0	Percolator q-Value (by Search Engine): Sequest HT	Percolator PEP (by Search Engine): MS Amanda 2.0	Percolator PEP (by Search Engine): Sequest HT	XCorr (by Search Engine): Sequest HT	Amanda Score (by Search Engine): MS Amanda 2.0	CharmeRT Combined Score (by Search Engine): MS Amanda 2.0	Sequence in Protein	Positions in Protein	Peptide Group Modifications in Protein			Confidence	Annotated Sequence	Modifications	Modifications in Master Proteins	Contaminant	Qvality PEP	Qvality q-value	# Protein Groups	# Proteins	# PSMs	Master Protein Accessions	Positions in Master Proteins	# Missed Cleavages	Theo. MH+ [Da]	Found in Sample: [S3] F3: Sample	Confidence (by Search Engine): MS Amanda 2.0	Confidence (by Search Engine): Sequest HT	Percolator q-Value (by Search Engine): MS Amanda 2.0	Percolator q-Value (by Search Engine): Sequest HT	Percolator PEP (by Search Engine): MS Amanda 2.0	Percolator PEP (by Search Engine): Sequest HT
High	[K].AEEVATFFAK.[M]			FALSE	0.070393	0	1	1	4	P11387	P11387 [253-262]	0	1112.56	High	High	High	0	0	0.08029	0.007776	2.43	111.91	111.91	K.AEEVATFFAK.M	[253-262]				High	[K].AEEVATFFAK.[M]			FALSE	0.250155	0	1	1	3	P11387	P11387 [253-262]	0	1112.56	High	High	High	0	0	0.2181	0.1025
High	[K].LNYLDPR.[I]			FALSE	0.263414	0	1	1	2	P11387	P11387 [721-727]	0	890.473	High	High	High	0	0	0.3058	0.06688	1.25	61.45	61.45	K.LNYLDPR.I	[721-727]				High	[K].WGVPIEK.[I]			FALSE	0.237872	0	1	1	2	P11387	P11387 [736-742]	0	828.461	High	Low	High	0.6289	0	0.8859	0.0962907
High	[K].LSPKAEEVATFFAK.[M]			FALSE	0.0303077	0	1	1	6	P11387	P11387 [249-262]	1	1537.83	High	High	High	0	0	0.07615	0.00199188	3.9	152.92	152.92	K.LSPKAEEVATFFAK.M	[249-262]				High	[R].TYNASITLQQQLKELTAPDENIPAK.[I]	1xPhospho [S/T/Y]		FALSE	0.604882	0	1	1	1	P11387	P11387 [591-615]	1	2866.42	High	High	Low	0	0.7942	0.5039	0.9267
High	[R].ITVAWCK.[K]	1xCarbamidomethyl [C6]		FALSE	0.535631	0	1	1	1	P11387	P11387 [728-734]	0	877.46	High	Low	High	0.1741	0	0.5927	0.2299	1.22	59.38	59.38	R.ITVAWCK.K	[728-734]				High	[K].SMMNLQTK.[I]			FALSE	0.250155	0	1	1	2	P11387	P11387 [643-650]	0	952.459	High	High	High	0	0	0.2818	0.1026
High	[K].MLDHEYTTKEIFRK.[N]			FALSE	0.319566	0	1	1	1	P11387	P11387 [263-276]	2	1810.92	High	Low	High	0.6577	0	0.9732	0.09235	1.66	38.06	38.06	K.MLDHEYTTKEIFRK.N	[263-276]				High	[M].SGDHLHNDSQIEADFR.[L]	1xAcetyl [N-Term]	P11387 1xAcetyl [N-Term]	FALSE	0.276316	0	1	1	1	P11387	P11387 [2-17]	0	1882.83	High	High	n/a	0		0.1714
High	[K].NFFKDWR.[K]			FALSE	0.129139	0	1	1	1	P11387	P11387 [277-283]	1	1012.5	High	Low	High	0.1254	0	0.4722	0.02072	1.76	37.26	37.26	K.NFFKDWR.K	[277-283]				High	[K].QMSKEEKLK.[I]	1xPhospho [S3(100)]	P11387 1xPhospho [S320(100)]	FALSE	0.580696	0	1	1	3	P11387	P11387 [318-326]	2	1200.57	High	High	High	0	0	0.5002	0.3078
High	[K].NIITNLSK.[C]			FALSE	0.25426	0	1	1	8	P11387	P11387 [292-299]	0	902.531	High	High	High	0	0	0.1128	0.07924	1.58	47.43	47.43	K.NIITNLSK.C	[292-299]				High	[K].NIITNLSK.[C]			FALSE	0.187335	0	1	1	5	P11387	P11387 [292-299]	0	902.531	High	High	High	0	0	0.1021	0.1228
High	[K].QMSKEEKLK.[I]	1xPhospho [S3(100)]	P11387 1xPhospho [S320(100)]	FALSE	0.403279	0	1	1	4	P11387	P11387 [318-326]	2	1200.57	High	High	High	0	0	0.2986	0.1378	1.35	30.99	30.99	K.QMSKEEKLK.I	[318-326]	1xPhospho [S320(100)]			High	[K].LSPKAEEVATFFAK.[M]			FALSE	0.475851	0	1	1	1	P11387	P11387 [249-262]	1	1537.83	High	High	Low	0	0.1634	0.3591	0.4123
High	[R].LNTGILNKHLQDLMEGLTAK.[V]	1xPhospho [T3(99.6)]	P11387 1xPhospho [T570(98.5)]	FALSE	0.418759	0	1	1	1	P11387	P11387 [568-587]	1	2289.17	High	Low	High	0.9224	0	1	0.1473	1.28	28.43	28.43	R.LNTGILNKHLQDLMEGLTAK.V	[568-587]	1xPhospho [T570(98.5)]			High	[K].LNYLDPR.[I]			FALSE	0.558441	0	1	1	1	P11387	P11387 [721-727]	0	890.473	High	Low	High	0.9332	0	1	0.2918
High	[R].QRAVALYFIDK.[L]	1xPhospho [Y7(100)]	P11387 1xPhospho [Y480(100)]	FALSE	0.314339	0	1	1	2	P11387	P11387 [474-484]	1	1403.71	High	Low	High	0.6349	0	0.9193	0.08996	1.3	25.19	25.19	R.QRAVALYFIDK.L	[474-484]	1xPhospho [Y480(100)]			High	[R].LKKCVDK.[I]	1xCarbamidomethyl [C4]		FALSE	0.604882	0	1	1	1	P11387	P11387 [450-456]	2	890.513	High	Low	High	0.9763	0	1	0.3257
High	[K].SMMNLQTK.[I]			FALSE	0.510979	0	1	1	1	P11387	P11387 [643-650]	0	952.459	High	Low	High	0.1261	0	0.525	0.2107	1.48	45.94	45.94	K.SMMNLQTK.I	[643-650]				High	[K].IEPPGLFR.[G]			FALSE	0.281768	0	1	1	2	P11387	P11387 [355-362]	0	928.525	High	High	High	0	0	0.1757	0.1687
High	[R].TYNASITLQQQLK.[E]			FALSE	0.365296	0	1	1	4	P11387	P11387 [591-603]	0	1507.81	High	High	High	0	0	0.1884	0.2229	1.67	37.49	37.49	R.TYNASITLQQQLK.E	[591-603]				High	[R].LEEQLMK.[L]			FALSE	0.519594	0	1	1	1	P11387	P11387 [694-700]	0	890.465	High	Low	High	0.5217	0	0.8088	0.2646
High	[R].TYNASITLQQQLK.[E]	1xPhospho [T7(93.8)]		FALSE	0.48115	0	1	1	2	P11387	P11387 [591-603]	0	1587.78	High	Low	High	0.8432	0	1	0.2451	0.87	21.11	21.11	R.TYNASITLQQQLK.E	[591-603]				High	[K].KWGVPIEK.[I]			FALSE	0.604882	0	1	1	1	P11387	P11387 [735-742]	1	956.556	High	Low	High	0.7944	0	0.9709	0.3257
High	[R].TYNASITLQQQLKELTAPDENIPAK.[I]	1xPhospho [T/S/Y]		FALSE	0.143845	0	1	1	1	P11387	P11387 [591-615]	1	2866.42	High	Low	High	0.9224	0	1	0.0247	0.55	8.14	8.14	R.TYNASITLQQQLKELTAPDENIPAK.I	[591-615]				High	[K].KCVDKIR.[N]	1xCarbamidomethyl [C2]		FALSE	0.350241	0	1	1	1	P11387	P11387 [452-458]	2	918.519	High	Low	High	0.7284	0	0.9263	0.1576
High	[R].TYNASITLQQQLKELTAPDENIPAKILSYNR.[A]	4xPhospho [T/S/Y]		FALSE	0.517651	0	1	1	2	P11387	P11387 [591-621]	2	3852.73	High	n/a	High		0		0.2182	0.82			R.TYNASITLQQQLKELTAPDENIPAKILSYNR.A	[591-621]				High	[K].GPVFAPPYEPLPENVK.[F]			FALSE	0.56581	0	1	1	1	P11387	P11387 [224-239]	0	1753.92	High	High	Low	0	0.6217	0.4583	0.7139
High	[K].WGVPIEK.[I]			FALSE	0.300097	0	1	1	2	P11387	P11387 [736-742]	0	828.461	High	High	High	0	0	0.2459	0.08316	1.45	45.79	45.79	K.WGVPIEK.I	[736-742]				High	[K].ELTAPDENIPAK.[I]			FALSE	0.080355	0	1	1	4	P11387	P11387 [604-615]	0	1297.66	High	High	High	0	0	0.033156	0.2311
High	[K].WWEEERYPEGIK.[W]			FALSE	0.532616	0	1	1	1	P11387	P11387 [205-216]	1	1621.76	High	High	Low	0	0.5726	0.3312	0.8523	0.98	21.7	21.7	K.WWEEERYPEGIK.W	[205-216]				High	[K].DAKVPSPPPGHK.[W]	1xPhospho [S6(100)]	P11387 1xPhospho [S394(100)]	FALSE	0.42623	0	1	1	2	P11387	P11387 [389-400]	1	1309.63	High	Low	High	0.9763	0	1	0.2034
High	[M].SGDHLHNDSQIEADFR.[L]	1xAcetyl [N-Term]	P11387 1xAcetyl [N-Term]	FALSE	0.103467	0	1	1	3	P11387	P11387 [2-17]	0	1882.83	High	High	n/a	0		0.03271			161.33	161.33	M.SGDHLHNDSQIEADFR.L	[2-17]	1xAcetyl [N-Term]			High	[K].CDFTQMSQYFKAQTEARK.[Q]	1xCarbamidomethyl [C1]; 1xOxidation [M6]; 2xPhospho [S/T/Y]		FALSE	0.528081	0	1	1	1	P11387	P11387 [300-317]	2	2414.95	High	High	n/a	0		0.4154
High	[K].YIMLNPSSR.[I]			FALSE	0.074062	0	1	1	6	P11387	P11387 [426-434]	0	1080.55	High	High	High	0	0	0.1194	0.008426	1.84	77.24	77.24	K.YIMLNPSSR.I	[426-434]				High	[K].YETARRLK.[K]	1xAcetyl [N-Term]; 1xPhospho [T3(98.5)]	P11387 1xAcetyl [N-Term]; 1xPhospho [T446(77.5)]	FALSE	0.604882	0	1	1	1	P11387	P11387 [444-451]	2	1158.57	High	High	n/a	0		0.5039
High	[K].LEVQATDREENKQIALGTSK.[L]	1xPhospho [S/T]		FALSE	0.506555	0	1	1	2	P11387	P11387 [701-720]	2	2310.13	High	Low	High	0.8656	0	1	0.207	2.27	12.67	12.67	K.LEVQATDREENKQIALGTSK.L	[701-720]				High	[K].YIMLNPSSR.[I]			FALSE	0.465987	0	1	1	2	P11387	P11387 [426-434]	0	1080.55	High	High	High	0	0	0.5039	0.2287
High	[R].LEEQLMK.[L]			FALSE	0.28691	0	1	1	2	P11387	P11387 [694-700]	0	890.465	High	High	High	0	0	0.1335	0.1949	1.26	36.22	36.22	R.LEEQLMK.L	[694-700]
High	[K].AEEVATFFAKMLDHEYTTK.[E]	1xPhospho [T/Y]		FALSE	0.349672	0	1	1	3	P11387	P11387 [253-271]	1	2311.04	High	High	High	0	0	0.1769	0.2105	1.58	32.96	32.96	K.AEEVATFFAKMLDHEYTTK.E	[253-271]
High	[K].DAKVPSPPPGHK.[W]	1xPhospho [S6(100)]	P11387 1xPhospho [S394(100)]	FALSE	0.276551	0	1	1	3	P11387	P11387 [389-400]	1	1309.63	High	Low	High	0.9224	0	1	0.1413	0.51	11	11	K.DAKVPSPPPGHK.W	[389-400]	1xPhospho [S394(100)]
High	[K].DWQKYETAR.[R]			FALSE	0.398215	0	1	1	1	P11387	P11387 [440-448]	1	1196.57	High	High	Low	0	0.4677	0.2139	0.7646	0.69	34.06	34.06	K.DWQKYETAR.R	[440-448]
High	[K].ELTAPDENIPAK.[I]			FALSE	0.0644176	0	1	1	7	P11387	P11387 [604-615]	0	1297.66	High	High	High	0	0	0.0171994	0.009596	2.09	77.1	77.1	K.ELTAPDENIPAK.I	[604-615]
High	[K].ELTAPDENIPAKILSYNR.[A]			FALSE	0.220502	0	1	1	2	P11387	P11387 [604-621]	1	2044.07	High	High	High	0	0	0.3454	0.04968	2.04	54.81	54.81	K.ELTAPDENIPAKILSYNR.A	[604-621]
High	[K].EMTNEEKNIITNLSK.[C]			FALSE	0.457879	0	1	1	2	P11387	P11387 [285-299]	1	1763.88	High	High	High	0	0	0.3525	0.1725	2.04	42.98	42.98	K.EMTNEEKNIITNLSK.C	[285-299]
High	[K].FLEHKGPVFAPPYEPLPENVK.[F]			FALSE	0.316421	0	1	1	2	P11387	P11387 [219-239]	1	2408.26	High	High	High	0	0	0.1534	0.101	1.96	49.87	49.87	K.FLEHKGPVFAPPYEPLPENVK.F	[219-239]
High	[K].IEPPGLFR.[G]			FALSE	0.105476	0	1	1	3	P11387	P11387 [355-362]	0	928.525	High	High	High	0	0	0.03364	0.1157	1.11	54.97	54.97	K.IEPPGLFR.G	[355-362]
High	[K].FLEHKGPVFAPPYEPLPENVK.[F]	1xAcetyl [N-Term]; 1xPhospho [Y13(100)]	P11387 1xAcetyl [N-Term]; 1xPhospho [Y231(100)]	FALSE	0.505085	0	1	1	1	P11387	P11387 [219-239]	1	2530.24	High	High	n/a	0		0.3048			1.93	1.93	K.FLEHKGPVFAPPYEPLPENVK.F	[219-239]	1xAcetyl [N-Term]; 1xPhospho [Y231(100)]
High	[K].FYYDGKVMKLSPK.[A]	1xPhospho [S11(99.8)]	P11387 1xPhospho [S250(85.9)]	FALSE	0.502884	0	1	1	2	P11387	P11387 [240-252]	2	1655.79	High	Low	High	0.9205	0	1	0.2149	0.66	20.28	20.28	K.FYYDGKVMKLSPK.A	[240-252]	1xPhospho [S250(85.9)]
High	[K].GPVFAPPYEPLPENVK.[F]			FALSE	0.33079	0	1	1	3	P11387	P11387 [224-239]	0	1753.92	High	High	High	0	0	0.3525	0.1429	2.06	38.63	38.63	K.GPVFAPPYEPLPENVK.F	[224-239]
High	[K].HLQDLMEGLTAK.[V]			FALSE	0.208781	0	1	1	3	P11387	P11387 [576-587]	0	1355.7	High	High	High	0	0	0.1455	0.04545	2.18	44.48	44.48	K.HLQDLMEGLTAK.V	[576-587]
High	[R].KNFFKDWR.[K]			FALSE	0.37723	0	1	1	1	P11387	P11387 [276-283]	2	1140.59	High	n/a	High		0		0.1228	0.94			R.KNFFKDWR.K	[276-283]
High	[K].KWGVPIEK.[I]			FALSE	0.347405	0	1	1	2	P11387	P11387 [735-742]	1	956.556	High	High	High	0	0	0.1753	0.1735	1.04	17.68	17.68	K.KWGVPIEK.I	[735-742]
High	[K].LALRAGNEKEEGETADTVGCCSLR.[V]	2xCarbamidomethyl [C20; C21]		FALSE	0.511719	0	1	1	1	P11387	P11387 [485-508]	2	2636.24	High	Low	High	0.8714	0	1	0.2113	0.85	8.22	8.22	K.LALRAGNEKEEGETADTVGCCSLR.V	[485-508]
High	[R].IANFKIEPPGLFR.[G]			FALSE	0.0835767	0	1	1	3	P11387	P11387 [350-362]	1	1501.85	High	High	High	0	0	0.1748	0.01025	2.18	105.43	105.43	R.IANFKIEPPGLFR.G	[350-362]
High	[K].FYYDGKVMK.[L]			FALSE	0.436675	0	1	1	1	P11387	P11387 [240-248]	1	1150.56	High	Low	High	0.7316	0	1	0.1588	0.81	22.89	22.89	K.FYYDGKVMK.L	[240-248]
High	[K].YIMLNPSSR.[I]	1xOxidation [M3]		FALSE	0.293682	0	1	1	2	P11387	P11387 [426-434]	0	1096.55	High	High	n/a	0		0.3525			41.03	41.03	K.YIMLNPSSR.I	[426-434]
											Untreated Sample - Peptides																													SCH 2 h - Peptides
	Sequence: QRAVALYFIDK, Y7-Phospho (79.96633 Da) Charge: +2, Monoisotopic m/z: 702.35510 Da (-2.68 mmu/-3.81 ppm), MH+: 1403.70293 Da, RT: 43.2469 min,. Identified with: Sequest HT (v1.17); XCorr:1.30, Percolator q-Value:0.0e0, Percolator PEP:9.0e-2, ptmRS: Best Site Probabilities:Y7(Phospho): 100, Ions matched by search engine: 0/0 Fragment match tolerance used for search: 1 Da Fragments used for…																													Sequence: TYNASITLQQQLKELTAPDENIPAK, T16-Phospho (79.96633 Da) Charge: +2, Monoisotopic m/z: 1433.72241 Da (+7.08 mmu/+4.94 ppm), MH+: 2866.43755 Da, RT: 36.3134 min, Identified with: MS Amanda 2.0 (v2.0); Amanda Score:11.36, CharmeRT Combined Score:11.36, Percolator q-Value:0.0e0, Percolator PEP:5.0e-1, ptmRS: Best Site Probabilities:S5(Phospho): 48.25, Ions matched by search engine: 8/28 Fragme…
	Sequence: TYNASITLQQQLK, S5-Phospho (79.96633 Da) Charge: +2, Monoisotopic m/z: 794.39148 Da (-1.07 mmu/-1.34 ppm), MH+: 1587.77568 Da, RT: 54.2610 min, Identified with: Sequest HT (v1.17); XCorr:0.87, Percolator q-Value:0.0e0, Percolator PEP:2.5e-1, ptmRS: Best Site Probabilities:T7(Phospho): 65.55, Ions matched by search engine: 0/0 Fragment match tolerance used for search: 1 Da Fragments used …
[truncated: 87 more columns]
