# Supplementary material for: A CHK1-mediated phosphorylation switch suppresses human Topoisomerase 1-associated genomic instability
Source: EMBO J. 2026 May 13;45(12):4220–56. doi: 10.1038/s44318-026-00783-3 (PMC13270093; doi:10.1038/s44318-026-00783-3)
Supplement: Supplementary file 7 — Source data Fig. 5 [file 44318_2026_783_MOESM7_ESM.zip › Figure 5/Figure 5G/Figure 5G.xlsx]

## Sheet: Sheet1
Hours	EGFP-TOP1WT			EGFP-TOP1S320A			EGFP-TOP1S394A			EGFP-TOP1T570A
0	1	1.26	1.09	7.29039	7.89	7.02	1.06328	1.02	1.212	1.11842	1.09	1.29
2	6.2706	7.25	7.95	8.8839	9.22	9.16	7.90597	8.05	8.56	7.25914	8.65	8.09
4	8.9086	9.33	9.16	10.3246	9.45	9.19	8.72306	9.05	9.97	7.98131	9.26	9.78
6	8.09981	9.15	9.01	8.59597	10.25	9.98	7.46615	9.17	9.63	8.73739	10.8	9.46
