# Supplementary material for: A CHK1-mediated phosphorylation switch suppresses human Topoisomerase 1-associated genomic instability
Source: EMBO J. 2026 May 13;45(12):4220–56. doi: 10.1038/s44318-026-00783-3 (PMC13270093; doi:10.1038/s44318-026-00783-3)
Supplement: Supplementary file 7 — Source data Fig. 5 [file 44318_2026_783_MOESM7_ESM.zip › Figure 5/Figure 5I/Figure 5I.xlsx]

## Sheet: Sheet1
	UT			CHK1i
WT	1	1.05	0.99	0.67	0.59	0.7
S320A	0.61	0.59	0.65	0.58	0.45	0.5
