# Supplementary material for: A CHK1-mediated phosphorylation switch suppresses human Topoisomerase 1-associated genomic instability
Source: EMBO J. 2026 May 13;45(12):4220–56. doi: 10.1038/s44318-026-00783-3 (PMC13270093; doi:10.1038/s44318-026-00783-3)
Supplement: Supplementary file 8 — Source data Fig. 6 [file 44318_2026_783_MOESM8_ESM.zip]

Archive with 21 entries (10 files):
- Figure 6/
- Figure 6/Figure 6A/
- Figure 6/Figure 6A/Plasmid Relaxation Assay_Nuclear Extracts.tif
- Figure 6/Figure 6B/
- Figure 6/Figure 6B/Figure 6B.xlsx
- Figure 6/Figure 6C/
- Figure 6/Figure 6C/Plasmid Relaxation.tif
- Figure 6/Figure 6D/
- Figure 6/Figure 6D/Figure 6D.xlsx
- Figure 6/Figure 6E/
- Figure 6/Figure 6E/Plasmid Relaxation.tif
- Figure 6/Figure 6F/
- Figure 6/Figure 6F/Figure 6F.xlsx
- Figure 6/Figure 6H/
- Figure 6/Figure 6H/Cleavage Assay.tif
- Figure 6/Figure 6I/
- Figure 6/Figure 6I/Figure 6I.xlsx
- Figure 6/Figure 6J/
- Figure 6/Figure 6J/Religation Assay.tif
- Figure 6/Figure 6K/
- Figure 6/Figure 6K/Figure 6K.xlsx
