# Supplementary material for: A CHK1-mediated phosphorylation switch suppresses human Topoisomerase 1-associated genomic instability
Source: EMBO J. 2026 May 13;45(12):4220–56. doi: 10.1038/s44318-026-00783-3 (PMC13270093; doi:10.1038/s44318-026-00783-3)
Supplement: Supplementary file 8 — Source data Fig. 6 [file 44318_2026_783_MOESM8_ESM.zip › Figure 6/Figure 6B/Figure 6B.xlsx]

## Sheet: Sheet1
µg nuclear extract	SCH (0 nM)		SCH (250 nM)
0	19.9934	22	19.9934	22
0.25	72.7888	76	23.2548	28	Percent Relaxed
0.5	86.8667	89	45.6762	52
1	93.6236	96	77.9219	80
