# Supplementary material for: A CHK1-mediated phosphorylation switch suppresses human Topoisomerase 1-associated genomic instability
Source: EMBO J. 2026 May 13;45(12):4220–56. doi: 10.1038/s44318-026-00783-3 (PMC13270093; doi:10.1038/s44318-026-00783-3)
Supplement: Supplementary file 8 — Source data Fig. 6 [file 44318_2026_783_MOESM8_ESM.zip › Figure 6/Figure 6D/Figure 6D.xlsx]

## Sheet: Sheet1
Time (Mins)	SCH (0 nM)		SCH (250 nM)
0	2.55606	4	2.55606	4.69
5	75.0218	79	21.3418	25
10	96.4986	98	33.2405	36	Percent Relaxed
15	98.4501	99	50.7883	56
20	97.4727	99.6	72.1697	76
30	95.8633	99.4	97.8059	98
