# Supplementary material for: A CHK1-mediated phosphorylation switch suppresses human Topoisomerase 1-associated genomic instability
Source: EMBO J. 2026 May 13;45(12):4220–56. doi: 10.1038/s44318-026-00783-3 (PMC13270093; doi:10.1038/s44318-026-00783-3)
Supplement: Supplementary file 8 — Source data Fig. 6 [file 44318_2026_783_MOESM8_ESM.zip › Figure 6/Figure 6F/Figure 6F.xlsx]

## Sheet: Sheet1
Time (mins)	GFP-TOP1WT		GFP-TOP1S320A
0	29.152	25	29.152	26
5	89.5917	85	57.6258	52
10	95.4595	92	77.614	70	Percent Relaxed
15	94.7113	95	91.1519	88
20	98.9947	97	93.7789	90
30	97.198	97	97.0725	97
