# Supplementary material for: A CHK1-mediated phosphorylation switch suppresses human Topoisomerase 1-associated genomic instability
Source: EMBO J. 2026 May 13;45(12):4220–56. doi: 10.1038/s44318-026-00783-3 (PMC13270093; doi:10.1038/s44318-026-00783-3)
Supplement: Supplementary file 8 — Source data Fig. 6 [file 44318_2026_783_MOESM8_ESM.zip › Figure 6/Figure 6I/Figure 6I.xlsx]

## Sheet: Sheet1
Time (mins)	GFP-TOP1WT		GFP-TOP1S320A
0	0.082422	0.1102	0.0536	0.096
5	63.3419	65.32	66.2354	68.11	Percent Cleavage
10	94.8926	95.15	91.1417	89.12
20	100	98.44	97.6069	99.15
