# Supplementary material for: A CHK1-mediated phosphorylation switch suppresses human Topoisomerase 1-associated genomic instability
Source: EMBO J. 2026 May 13;45(12):4220–56. doi: 10.1038/s44318-026-00783-3 (PMC13270093; doi:10.1038/s44318-026-00783-3)
Supplement: Supplementary file 9 — Source data Fig. 7 [file 44318_2026_783_MOESM9_ESM.zip]

Archive with 49 entries (38 files):
- Figure 7/
- Figure 7/Figure 7A/
- Figure 7/Figure 7A/S320A_g2HAX.tif
- Figure 7/Figure 7A/S320A_Merged.tif
- Figure 7/Figure 7A/WT_gH2AX.tif
- Figure 7/Figure 7A/WT_Merged.tif
- Figure 7/Figure 7B/
- Figure 7/Figure 7B/Figure 7B.xlsx
- Figure 7/Figure 7C/
- Figure 7/Figure 7C/Figure 7C.xlsx
- Figure 7/Figure 7D/
- Figure 7/Figure 7D/S320A_53BP1_EdU_53BP1.tif
- Figure 7/Figure 7D/S320A_53BP1_EdU_EdU.tif
- Figure 7/Figure 7D/S320A_53BP1_EdU_Hoechst.tif
- Figure 7/Figure 7D/S320A_53BP1_EdU_Merged.tif
- Figure 7/Figure 7D/S320A_gH2AX_EdU_EdU.tif
- Figure 7/Figure 7D/S320A_gH2AX_EdU_gH2AX.tif
- Figure 7/Figure 7D/S320A_gH2AX_EdU_Hoechst.tif
- Figure 7/Figure 7D/S320A_gH2AX_EdU_Merged.tif
- Figure 7/Figure 7D/WT_53BP1_EdU_53BP1.tif
- Figure 7/Figure 7D/WT_53BP1_EdU_EdU.tif
- Figure 7/Figure 7D/WT_53BP1_EdU_Hoechst.tif
- Figure 7/Figure 7D/WT_53BP1_EdU_Merged.tif
- Figure 7/Figure 7D/WT_gH2AX_EdU_EdU.tif
- Figure 7/Figure 7D/WT_gH2AX_EdU_gH2AX.tif
- Figure 7/Figure 7D/WT_gH2AX_EdU_Hoechst.tif
- Figure 7/Figure 7D/WT_gH2AX_EdU_Merged.tif
- Figure 7/Figure 7E/
- Figure 7/Figure 7E/Figure 7E.xlsx
- Figure 7/Figure 7G/
- Figure 7/Figure 7G/S320A_Fiber_1.tif
- Figure 7/Figure 7G/S320A_Fiber_2.tif
- Figure 7/Figure 7G/S320A_Fiber_3.tif
- Figure 7/Figure 7G/S320A_Fiber_4.tif
- Figure 7/Figure 7G/S320A_Fiber_5.tif
- Figure 7/Figure 7G/WT_Fiber_1.tif
- Figure 7/Figure 7G/WT_Fiber_2.tif
- Figure 7/Figure 7G/WT_Fiber_3.tif
- Figure 7/Figure 7G/WT_Fiber_4.tif
- Figure 7/Figure 7G/WT_Fiber_5.tif
- Figure 7/Figure 7H/
- Figure 7/Figure 7H/Figure 7H.xlsx
- Figure 7/Figure 7I/
- Figure 7/Figure 7I/Figure 7I.xlsx
- Figure 7/Figure 7J/
- Figure 7/Figure 7J/Metaphase_S320A.tif
- Figure 7/Figure 7J/Metaphase_WT.tif
- Figure 7/Figure 7K/
- Figure 7/Figure 7K/Figure 7K.xlsx
