# Supplementary material for: A CHK1-mediated phosphorylation switch suppresses human Topoisomerase 1-associated genomic instability
Source: EMBO J. 2026 May 13;45(12):4220–56. doi: 10.1038/s44318-026-00783-3 (PMC13270093; doi:10.1038/s44318-026-00783-3)
Supplement: Supplementary file 9 — Source data Fig. 7 [file 44318_2026_783_MOESM9_ESM.zip › Figure 7/Figure 7C/Figure 7C.xlsx]

## Sheet: Sheet1
WT	S320A
3	10		Mean 53BP1 foci per nucleus in 3 replicates
7	16
6	12
