# Supplementary material for: A CHK1-mediated phosphorylation switch suppresses human Topoisomerase 1-associated genomic instability
Source: EMBO J. 2026 May 13;45(12):4220–56. doi: 10.1038/s44318-026-00783-3 (PMC13270093; doi:10.1038/s44318-026-00783-3)
Supplement: Supplementary file 9 — Source data Fig. 7 [file 44318_2026_783_MOESM9_ESM.zip › Figure 7/Figure 7E/Figure 7E.xlsx]

## Sheet: gH2AX
WT	WT	S320A	S320A
EdU (+)	EdU (-)	EdU (+)	EdU (-)
10	8	45	22		Mean g-H2AX foci per nucleus in EdU positive and EdU negative cells in 3 replicates
12	9	42	20
9	13	48	24
	11.414		19.018
	8.618		20.147
	12.691		16.903
	2.978		21.866
	7.587		21.578
	13.224		22.14
	3.756		25.371
	23.694		22.108
	7.493		28.195
	3.035		21.127
	11.67		27.25
	4.056		18.523
	5.827		15.504
	8.569		19.636
	5.553		28.596
	12.618		21.078
	10.194		21.525
	5.242		21.594
	24.982		23.83
	17.727		19.274
	1.97		17.902
	20.482		20.355
	10.296		22.331
	2.09		17.982
	8.34		27.546
	20.485		18.969
	1.712		23.738
	0.96		22.425
	3.137		27.954
	3.93		23.536
			34.132
			20.791
			16.075
			18.782
			15.08
			19.139
			15.662
			16.734
			23.918
			25.622
			22.539
			21.199
			16.035
			14.242
			17.212
			18.232
			23.612
			18.807
			19.307
			20.772
			17.52
			16.898
			15.587
			25.015
			22.368
			18.167
			13.015
			16.947
			16.575
			22.089
			21.001
			21.708
			14.025
			16.369
			15.241
			15.555
			14.415
			13.478
			14.577
			16.954
			13.786
			10.645
			27.204
			11.816
			16.298
			15.717
			13.427
			14.931
			16.049
			18.612
			14.827
			14.676
			15.785
			15.616
			13.634
			15.405
			13.679
			11.268
			11.568
			9.835
			10.496
			8.64
			7.946
			6.653
			8.819
			14.099
			6.451
			4.783
			5.987

## Sheet: 53BP1
WT	WT	S320A	S320A
EdU (+)	EdU (-)	EdU (+)	EdU (-)
25	20	45	40		Mean 53BP1 foci per nucleus in EdU positive and EdU negative cells in 3 replicates
21	28	48	39
26	23	52	35
