# Supplementary material for: A CHK1-mediated phosphorylation switch suppresses human Topoisomerase 1-associated genomic instability
Source: EMBO J. 2026 May 13;45(12):4220–56. doi: 10.1038/s44318-026-00783-3 (PMC13270093; doi:10.1038/s44318-026-00783-3)
Supplement: Supplementary file 9 — Source data Fig. 7 [file 44318_2026_783_MOESM9_ESM.zip › Figure 7/Figure 7H/Figure 7H.xlsx]

## Sheet: Sheet1
WT	S320A
6.037	2.37
5.321	1.545
5.722	1.36
10.284	1.521
5.193	1.964
2.277	1.991
10.32	2.507
4.816	3.217
10.64	1.843
8.33	0.907
7.72	1.416
5.23	2.236
8.678	2.096
5.505	2.03
5.222	1.562
6.567	2.364
10.659	1.425
8.581	1.824
3.976	1.125
4.43	1.001
4.271	2.235
4.085	1.005
3.351	1.32
4.101	1.89
4.796	1.877
3.208	1.95
4.639	3.464
4.042	3.807
2.634	2.344
4.482	3.35
5.297	1.843
4.069	1.375
3.852	2.067
3.368	1.862
5.996	1.307
4.265	1.086
4.339	1.686
3.846	2.524
4.651	1.287
4.433	0.644
4.635	0.509
5.352	0.467
3.499	1.266
6.652	1.515
1.693	2.615
3.397	1.885
5.175	3.864
4.53	1.078
7.367	1.786
6.756	1.405
6.749	0.545
7.134	0.965
7.061	1.025
6.967	1.467
5.47	1.784
6.763	4.055
8.063	1.568
5.774	1.187
3.049	2.782
3.81	1.31
4.148	2.005
4.239	3.256
3.427	1.265
2.254	1.555
1.8	1.489
2.706	1.37
3.796	2.793
2.213	1.433
3.083	1.771
3.415	0.972
3.37	1.568
4.171	2.852
5.418	4.588
6.872	2.426
7.494	1.793
2.889	3.403
4.067	2.872
2.97	3.197
5.039	6.545
7.589	5.102
3.845	5.409
4.2	3.385
1.758	5.016
3.614	2.365
6.636	3.284
6.254	3.634
4.862	3.954
2.795	3.743
3.802	2.988
10.834	3.409
6.652	2.675
5.613	4.453
12.787	3.669
8.391	1.177
8.57	1.81
8.554	2.382
11.459	2.975
6.257	1.651
14.009	1.661
12.009	2.194
10.777	2.25
10.227	1.681
10.497	3.974
8.796	2.601
11.477	1.843
6.767	2.846
10.987	2.703
12.084	4.698
8.486	2.526
3.472	2.462
14.708	2.609
8.758	4.202
6.193	1.195
9.197	1.788
6.148	0.702
5.077	0.856
6.824	1.395
7.645	1.129
2.864	1.649
4.467	1.394
3.278	0.766
4.467	1.208
4.301	0.649
5.732	1.053
6.373	0.722
4.519	0.62
4.654	1.717
4.137	1.23
4.049	2.765
6.742	2.37
4.34	2.56
3.74	2.045
5.308	3.057
4.664	2.071
4.404	1.701
4.377	1.819
4.789	1.949
4.608	1.658
4.576	0.797
4.126	1.169
6.673	0.843
7.881	0.781
5.721	1.346
5.284	1.068
6.162	1.669
6.051	1.397
4.717	1.564
4.097	0.993
3.067	0.773
2.698	1.672
5.083	1.767
4.448	1.02
3.221	1.164
4.029	1.266
6.006	2.396
4.301	2.594
4.928	1.623
6.789	1.838
12.605	1.059
6.503	1.375
4.626	0.881
3.815	1.193
4.797	1.075
9.992	1.137
4.088	0.703
4.402	1.333
3.111	1.251
2.932	0.684
3.801	2.687
4.077	1.899
3.744	1.52
3.197	1.824
3.665	0.728
3.701	1.247
2.943	2.154
3.393	0.79
4.138	1.449
4.077	1.614
4.412	1.159
4.672	1.506
5.569	1.47
3.883	0.917
3.915	1.08
4.851	0.826
4.189	1.053
4.332	1.113
3.732	1.943
5.286	2.12
5.931	1.828
4.209	1.009
3.089	2.07
3.773	1.074
7.243	3.825
6.349	0.841
4.626	1.487
4.431	2.207
4.756	1.859
4.789	1.356
6.042	1.105
4.459	0.381
3.128	1.555
3.669	0.852
3.991	1.019
2.966	2.594
4.488	1.958
4.658	1.468
3.625	1.516
2.925	0.884
3.374	3.517
4.028	0.948
5.443	2.973
4.29	1.404
5.749	1.001
4.669	0.69
8.724	1.721
8.875	1.453
7.6	0.789
5.618	1.055
8.132	2.17
7.37	3.936
6.468	2.783
7.332	1.16
7.985	0.754
4.962	1.405
4.264	1.575
6.698	2.351
4.191	0.576
6.445	0.55
6.2	0.568
5.675	1.894
4.84	1.633
7.776	0.783
4.334	1.465
5.191	1.173
4.281	1.134
3.069	1.531
3.364	2.21
5.224	2.112
4.145	1.433
1.726	4.004
6.154	3.209
7.004	3.431
3.395	4.587
6.498	2.881
7.135	3.413
5.947	1.447
5.786	2.095
4.672	2.385
5.457	6.383
3.489	2.696
5.415	1.33
8.143	2.196
5.353	0.786
2.985	2.328
7.686	3.328
4.264	6.175
6.378	3.057
6.557	2.688
7.348	3.676
7.828	5.236
7.894	4.026
9.225	5.356
6.339	5.302
7.828	6.948
6.046	4.973
2.987	4.344
7.268	3.079
6.948	3.787
6.941	4.042
6.43	7.11
6.028	4.741
4.478	6.263
5.743	6.082
4.916	5.99
8.044	1.483
8.844	1.44
7.937	2.82
6.963	2.117
7.272	1.614
7.162	2.742
3.265	2.971
3.65	2.048
6.762	3.188
5.725	1.745
5.529	1.46
2.74	3.043
5.664	1.193
6.519	1.86
4.527	1.626
5.245	1.21
5.724	1.058
5.38	2.756
4.267	1.76
7.565	2.426
7.348	1.925
6.389	2.892
5.113	2.549
6.546	1.978
4.713	3.835
4.813
