# Supplementary material for: A CHK1-mediated phosphorylation switch suppresses human Topoisomerase 1-associated genomic instability
Source: EMBO J. 2026 May 13;45(12):4220–56. doi: 10.1038/s44318-026-00783-3 (PMC13270093; doi:10.1038/s44318-026-00783-3)
Supplement: Supplementary file 9 — Source data Fig. 7 [file 44318_2026_783_MOESM9_ESM.zip › Figure 7/Figure 7I/Figure 7I.xlsx]

## Sheet: Sheet1
Days	U2-OSEGFP-TOP1WT		U2-OSEGFP-TOP1S320A
0	1	1	1	1
3	1.64	1.7	1.05	1.125
6	28.59	30	20.4	22.5
9	162	169.5	122.25	125.25
