# Supplementary material for: A CHK1-mediated phosphorylation switch suppresses human Topoisomerase 1-associated genomic instability
Source: EMBO J. 2026 May 13;45(12):4220–56. doi: 10.1038/s44318-026-00783-3 (PMC13270093; doi:10.1038/s44318-026-00783-3)
Supplement: Supplementary file 10 — Source data Fig. 8 [file 44318_2026_783_MOESM10_ESM.zip]

Archive with 50 entries (37 files):
- Figure 8/
- Figure 8/Figure 8A/
- Figure 8/Figure 8A/DRB_4h_gH2AX.tif
- Figure 8/Figure 8A/DRB_4h_Hoechst.tif
- Figure 8/Figure 8A/DRB_4h_Merged.tif
- Figure 8/Figure 8A/DRB_6h_gH2AX.tif
- Figure 8/Figure 8A/DRB_6h_Hoechst.tif
- Figure 8/Figure 8A/DRB_6h_Merged.tif
- Figure 8/Figure 8A/UT_gH2AX.tif
- Figure 8/Figure 8A/UT_Hoechst.tif
- Figure 8/Figure 8A/UT_Merged.tif
- Figure 8/Figure 8B/
- Figure 8/Figure 8B/Figure 8B.xlsx
- Figure 8/Figure 8C/
- Figure 8/Figure 8C/RNaseH Control/
- Figure 8/Figure 8C/RNaseH Control/S320A_Hoechst.tif
- Figure 8/Figure 8C/RNaseH Control/S320A_Merged.tif
- Figure 8/Figure 8C/RNaseH Control/S320A_S9.6.tif
- Figure 8/Figure 8C/RNaseH Control/WT_Hoechst.tif
- Figure 8/Figure 8C/RNaseH Control/WT_Merged.tif
- Figure 8/Figure 8C/RNaseH Control/WT_S9.6.tif
- Figure 8/Figure 8C/Without RNaseH/
- Figure 8/Figure 8C/Without RNaseH/S320A_Hoechst.tif
- Figure 8/Figure 8C/Without RNaseH/S320A_Merged.tif
- Figure 8/Figure 8C/Without RNaseH/S320A_S9.6.tif
- Figure 8/Figure 8C/Without RNaseH/WT_Hoechst.tif
- Figure 8/Figure 8C/Without RNaseH/WT_Merged.tif
- Figure 8/Figure 8C/Without RNaseH/WT_S9.6.tif
- Figure 8/Figure 8D/
- Figure 8/Figure 8D/Figure 8D.xlsx
- Figure 8/Figure 8F/
- Figure 8/Figure 8F/DNA.tif
- Figure 8/Figure 8F/S9.6_NoRNaseH.tif
- Figure 8/Figure 8F/S9.6_RNaseH.tif
- Figure 8/Figure 8G/
- Figure 8/Figure 8G/Figure 8G.xlsx
- Figure 8/Figure 8H/
- Figure 8/Figure 8H/S320A_Hoechst.tif
- Figure 8/Figure 8H/S320A_Merged.tif
- Figure 8/Figure 8H/S320A_PLA.tif
- Figure 8/Figure 8H/WT_Hoechst.tif
- Figure 8/Figure 8H/WT_Merged.tif
- Figure 8/Figure 8H/WT_PLA.tif
- Figure 8/Figure 8I/
- Figure 8/Figure 8I/Figure 8I.xlsx
- Figure 8/Figure 8J/
- Figure 8/Figure 8J/DRB.tif
- Figure 8/Figure 8J/Untreated.tif
- Figure 8/Figure 8K/
- Figure 8/Figure 8K/Figure 8K.xlsx
