# Supplementary material for: A CHK1-mediated phosphorylation switch suppresses human Topoisomerase 1-associated genomic instability
Source: EMBO J. 2026 May 13;45(12):4220–56. doi: 10.1038/s44318-026-00783-3 (PMC13270093; doi:10.1038/s44318-026-00783-3)
Supplement: Supplementary file 10 — Source data Fig. 8 [file 44318_2026_783_MOESM10_ESM.zip › Figure 8/Figure 8B/Figure 8B.xlsx]

## Sheet: Sheet1
UT	4 h	6 h
15	5	3
18	8	2		Mean g-H2AX foci per nucleus in 3 repliates
13	9	2
		3
		0		2	2
		2		2	2
		5		4	2
		1		3	3
		2		4	3
		0			2
					2
