# Supplementary material for: A CHK1-mediated phosphorylation switch suppresses human Topoisomerase 1-associated genomic instability
Source: EMBO J. 2026 May 13;45(12):4220–56. doi: 10.1038/s44318-026-00783-3 (PMC13270093; doi:10.1038/s44318-026-00783-3)
Supplement: Supplementary file 10 — Source data Fig. 8 [file 44318_2026_783_MOESM10_ESM.zip › Figure 8/Figure 8I/Figure 8I.xlsx]

## Sheet: Sheet1
WT	S320A
3	14
1	18		Mean PLA foci per nucleus in 3 replicates
4	16
	3
