# Supplementary material for: A CHK1-mediated phosphorylation switch suppresses human Topoisomerase 1-associated genomic instability
Source: EMBO J. 2026 May 13;45(12):4220–56. doi: 10.1038/s44318-026-00783-3 (PMC13270093; doi:10.1038/s44318-026-00783-3)
Supplement: Supplementary file 11 — Source data Fig. 9 [file 44318_2026_783_MOESM11_ESM.zip]

Archive with 7 entries (3 files):
- Figure 9/
- Figure 9/Figure 9A/
- Figure 9/Figure 9A/Figure 9A.xlsx
- Figure 9/Figure 9C/
- Figure 9/Figure 9C/Figure 9C.xlsx
- Figure 9/Figure 9D/
- Figure 9/Figure 9D/Figure 9D.xlsx
