# Supplementary material for: A CHK1-mediated phosphorylation switch suppresses human Topoisomerase 1-associated genomic instability
Source: EMBO J. 2026 May 13;45(12):4220–56. doi: 10.1038/s44318-026-00783-3 (PMC13270093; doi:10.1038/s44318-026-00783-3)
Supplement: Supplementary file 11 — Source data Fig. 9 [file 44318_2026_783_MOESM11_ESM.zip › Figure 9/Figure 9A/Figure 9A.xlsx]

## Sheet: Sheet1
Gene Lengths_Unaltered genes_CHK1i_2h	Gene Lengths_Downregulated genes_CHK1i_2h		Gene Lengths_Unaltered genes_CHK1i_6h	Gene Lengths_Downregulated genes_CHK1i_6h			Gene Lengths_Unaltered genes_CPT_2h	Gene Lengths_Downregulated genes_CPT_2h
681	21369		681	4253			22028	171034
914	23158		956	2736			34209	104362
37494	25897		914	7001			20378	102320
956	84990		760	8992			8788	167653
1394	2791		81	36818			10360	582066
403	39395		132	63904			18580	26244
27885	18297		3863	24796			5598	24914
1378	20166		36280	154999			9817	175277
3863	54514		351	49553			43561	67243
36280	34673		6834	1350			23825	165739
1016	13934		71	4382			4437	113476
351	22525		61	96501			30726	43279
1418	18625		706	64274			1535	390044
61	14463		3669	3197			13761	160103
71	206573		7917	49761			116658	121812
6834	11988		377	21826			37242	261091
23054	192136		458	60368			39395	223542
80356	87105		279	13259			75	93779
3344	52346		354	10361			83855	99284
7257	388338		372	150163			9778	33954
14435	2040		2385	340714			21082	102152
12671	7103		432	91683			29636	118294
19214	88737		6421	23474			129887	134486
7784	22468		473	11988			6181	159339
4102	12982		600	3983			129959	64754
2996	36482		361	45252			33307	225993
4558	55334		428	65237			49928	285410
7917	32345		31972	182725			11315	87575
5628	715386		339	113543			6416	106511
4537	3590		5019	42800			54784	211430
22766	2598		1141	42126			11404	13754
4687	190281		440	184421			13668	227895
2813	32328		1571	113959			95789	92851
5912	117706		18191	21919			4522	53553
5548	581457		475	1913			48201	197000
2138	53677		8870	16779			5651	115990
8870	173866		61337	1019			42629	188036
5905	25748		1846	23394			1521	162140
17826	65543		5912	26781			56314	121787
32791	40345		55750	4303			9728	140418
18191	7131		391	319578			13032	1212
5094	246291		4375	10909			35982	282996
5827	27864		880	86247			6096	130955
2916	169416		622	12322			4288	257031
21388	44095		3209	126019			71812	90680
4244	22610		518	41156			15767	110161
7074	5893		960	65368			2996	86904
55750	64264		85	126702			21814	143130
3392	103394		340	13761			11811	264020
3529	3990		15525	14283			28001	297591
3866	36591		3410	285068			126645	73
4382	20898		526	83650			45633	6821
3410	23391		9460	25085			10109	142617
85	2830		72178	288253			25003	98131
2374	2172911		112991	33165			8416	206573
9359	67029		57727	7552			19426	109184
24695	13515		582	15741			56606	201767
9460	3730		33036	1506192			21156	105090
1141	28260		498	400494			17427	732
112991	15260		492	28545			21809	134789
130257	835899		339	344317			18795	44582
3347	5814		308	240			27274	204240
9961	76084		909387	788			15622	163307
60703	35703		17784	1111986			39986	147937
7098	6187		645	8866			91274	118101
3209	344458		9904	3951			58445	72862
11296	343713		85865	23148			39765	81626
9353	70876		797	24045			1105	4422
25880	49853		583	875			47194	65
33036	99757		375	202183			11916	192536
6421	257031		640	20984			9870	131643
1571	57245		851	106044			93697	147686
21619	2416		410	103070			2761	484771
3733	8530		80356	436681			9186	174554
13650	101140		24695	1474			1102672	353241
8407	500047		4244	175277			9730	244021
9904	137969		7723	3096			35583	242511
3616	153148		418	322			44683	164910
3857	7972		39005	49258			248863	182167
7723	159962		348	6828			5905	97265
4375	960157		1548	87369			1548	128318
2980	16439		471	146717			58173	303380
3951	1690		2270	474			20868	114828
48195	497843		846	398554			1850	148229
39005	26244		19803	76012			90904	378091
31972	9040		769	57363			10866	214092
7105	10954		21619	927612			20864	910
19803	25385		466	127751			9564	67896
5330	257708		13476	280831			24604	121042
1548	478257		14491	110			18095	102796
10010	86108		288	721732			36280	348025
62	19339		10010	315715			28869	206038
5642	597530		293	197029			20656	115972
15525	8692		19845	526574			26923	133942
19845	88345		17712	728			1170760	107125
14491	101708		11418	182318			13336	566190
2270	588016		1166	75833			41986	65525
17784	21246		82271	32381			48123	118529
11200	90		575	50054			271153	261328
7508	145367		587	681			18330	170366
19324	95800		7226	20228			29292	139025
17712	40652		130	329283			41648	257162
9844	7437		2915	26794			26425	149049
4522	196768		643	87249			24551	185423
4904	2387		4904	137821			12789	106229
7395	84397		45270	946952			51547	181197
3830	37048		5151	37866			16457	365937
33034	26975		9359	306654			2427	102593
2183	97215		750	116249			14406	176698
6345	134702		13730	249581			5987	91747
2915	2801		894	3405			30496	189645
8909	102593		19324	51611			12863	274382
9912	21450		68741	313			27413	1104578
21570	29353		320	32109			29530	426641
2204	553796		2204	115386			32668	180621
85865	280259		30379	2389			21297	90732
5742	18546		16838	5300			12771	86066
68741	63411		18172	89			35937	155991
5019	13636		13727	94993			10904	75023
773	278304		1638	57155			16461	131269
7401	167700		71475	6232			7202	111895
30379	83650		596	152474			10127	282170
1623	899874		787	278304			30600	152955
130	260616		3784	7828			42324	114002
2385	26757		57	275815			8657	3825
6294	102422		7365	33861			5847	145214
5821	62925		382	35747			19272	197338
2621	9359		27348	1375			17215	124725
18172	37766		247	1614			17068	404001
8104	19420		722	86841			2778	129526
11418	462389		5465	11201			2975	240
10401	7702		69	4128			1974	275974
13727	1117525		1183	932611			16755	91891
31819	66399		10401	202380			3666	91836
3658	149049		3344	64258			132	8917
3344	24412		2621	169			19480	202152
7725	9516		1579	61784			5633	227121
71475	100647		5912	16909			78	336193
7365	7567		1895	44408			1727	143535
27348	34344		7920	2476			53	143836
69	76050		6294	283881			28762	103403
7260	12422		118520	250102			22072	146717
7920	7393		83491	16271			54697	124940
16838	101034		160894	596318			112991	42274
2118	33942		7260	599			9241	116042
7452	617852		585	2786			1111	150874
9408	48763		87653	9088			2096	130197
13866	52979		71648	294044			12990	19312
5661	19680		2989	254037			3952	205230
190649	57032		354	76694			113998	279741
36866	372099		3082	79913			64870	100867
87653	496549		60359	20930			18905	46039
29441	278096		9183	69979			33101	915468
30111	96763		9408	54914			4527	1148
118520	2259		2290	814496			67403	149460
160894	62552		580	76127			26897	1195211
60359	883239		312	59788			5275	667661
71648			29050	219331			22102	148816
3082			14642	2191			245110	86564
2989			26111	51344			68998	231653
9183			3310	56117			17463	169834
5622			21809	230266			17192	81707
2421			16768	136431			3784	174077
577			4385	3397			38609	330
84698			30111	54414			13781	163489
29050			4537	4413			19803	145363
1183			84698	354893			10986	148333
5110			20808	37470			290579	129738
6783			15402	305411			5230	59438
721			718	13838			9888	241917
20808			93	37982			2621	226435
8151			473	136148			13331	157300
15402			17698	845			12370	301723
14642			27010	10034			529561	189289
16461			8993	292448			105090	394593
1638			25140	47072			2224	134362
26111			12534	18584			42949	135874
8065			29061	97215			12649	186043
4242			48151	237740			38691	117405
29061			10977	433944			15912	160487
21809			8436	34999			20043	354893
72884			4646	178177			23148	401178
12534			59504	9241			117060	391571
525			42363	98478			68741	117093
9853			44683	173866			4416	173987
6708			16461	390044			206154	136234
26189			1662	3974			21785	80646
10945			5211	460840			153354	71788
58958			72884	87712			28181	87367
44683			1178	394303			6714	9171
3035			612	3314			32877	316
5437			322	106970			30751	327743
48151			2180	8324			16167	150469
26660			222	5913			82522	1999
2975			58958	18730			22981	105414
5765			72	16454			39718	93631
6260			871	199553			6575	5947
12789			2349	85124			46771	124889
8436			41867	103551			73057	9286
6342			8319	13922			35940	198135
17698			583	88789			8025	123149
4203			37099	1161878			29394	252865
5912			1922	102788			34195	179725
17993			17993	5823			9774	853103
1233			35264	111972			2191	90620
42363			12020				6821	211320
7898			245891				6766	319578
2218			10460				20733	354630
12977			2771				38992	207698
36652			1233				28400	372171
30217			2125				64	247554
11891			11891				3128	86537
8360			440				4823	176225
105313			9526				48480	8992
19602			2277				26520	110274
30154			22006				101787	134371
41867			3354				4203	203289
1178			17153				8977	217432
41548			22708				6587	25739
5339			41548				7840	137821
78535			27407				26318	87538
124796			388338				614	1345571
22606			124796				74586	197712
42886			8286				19324	192136
1922			298				9298	329023
1662			12305				222855	108103
41696			1862				14753	2172911
305			30154				70175	34061
72			499				13186	372099
12305			7254				14107	275942
12379			8123				82416	128407
1308			26660				623082	103130
8319			6783				10460	109264
13840			7810				159718	12422
53860			27455				138820	245704
1437			1595				11513	151020
34954			207398				19248	316757
28644			30217				23137	137256
27010			5627				5718	276799
22708			7483				5800	178335
52747			5401				17810	78773
93			54587				17067	317518
614			280710				100594	588016
9526			19602				47058	122220
12013			105313				3951	1258480
11066			26886				63411	411116
45144			4190				16228	152451
7254			52747				5989	156192
4432			10169				1949	319789
5876			4432				21770	191530
11922			30477				76293	88551
11248			346921				50832	45860
6659			21919				35070	247494
32150			2487				19635	110975
9266			9045				12013	129517
55948			41764				23292	199873
518			763				1683	50730
6671			23923				6945	191179
13910			5876				23837	615420
280710			13910				32313	122917
16550			46709				4105	50351
207398			11227				9818	112242
2465			12711				1418	300577
7810			16550				90846	95349
26707			49094				58154	674397
4875			31341				74375	85427
11485			1516				17500	137913
9045			3825				35511	55423
267			3406				104088	24798
23923			53014				4687	212096
17532			332046				191402	11568
5123			6530				77697	137401
57210			20508				3592	151948
495			75065				370994	1603
22467			399				7038	98219
7483			611				6396	90130
5454			35059				5206	225491
24188			23658				12357	144295
46709			3336				21776	86464
44443			34514				106953	368788
17500			6851				3420	98821
5401			843				153403	115423
8286			5123				9912	252415
75065			36030				18077	114901
4151			48028				1905	195455
273052			87000				214085	138
36030			21413				20531	81423
29284			44443				15396	274160
3406			9997				5912	76711
20508			11066				30459	45479
72447			58728				5511	1108987
58906			24188				37079	266955
13143			6278				31215	310
140435			8756				22858	310162
5627			735				6814	52979
106179			12446				5821	63904
8123			5454				19036	3192
24321			681				5117	64833
12711			4151				244058	108150
982			2322				4599	32369
31394			1727				44389	79280
17731			193				8077	122674
41764			113926				8779	184421
1727			37617				5406	156824
24817			58906				4711	175546
11227			11922				33802	350382
346921			23298				338	158876
9275			32566				93103	63697
40365			20607				94214	93440
1516			2582				5642	1195707
10169			24321				88608	264893
39912			1090				1015	79196
17874			6945				60359	137561
15926			24318				12671	467802
19480			12649				8476	38262
6278			12218				12903	48281
12218			18688				36518	184486
54587			8287				11041	44359
6605			6108				32208	39417
15597			572				19364	79592
448961			1876				37468	44749
21297			17874				19861	81468
11396			40365				29797	26980
106762			22467				46659	301345
35059			21783				306	28714
4036			11396				16617	80990
26886			40540				29126	159962
3336			5851				5008	99649
24235			11603				44554	77425
91028			6816				15447	216302
6631			5522				1984	147676
37216			15525				14051	63145
7832			19850				3145	1216867
20607			122838				210671	160786
65572			3107				3107	97556
20571			6324				13163	198203
1442			3820				1976	24479
12446			997				14330	244733
2582			141275				17265	173917
2006			22404				14469	68466
113926			6984				16381	3730
879			53501				9194	246187
5851			34195				593406	87486
9709			7368				11664	43213
53628			83554				9439	239592
7705			134486				10195	423406
11729			106731				14410	166153
16768			290579				27416	184606
3026			37216				57796	155604
20864			52483				8807	103889
11603			30373				10187	76965
3151			769				10310	988
11299			77				29890
18994			2854				2683
52483			11486				13725
33105			18529				2783
4081			6605				36574
24318			31612				16923
3820			1849				34456
6108			382				12604
2378			7589				26858
3752			132				71540
34514			20864				8667
5406			32603				1962
45106			30275				11464
8552			1065				172542
10245			37308				33147
13009			2639				11804
47031			3396				346751
15282			14753				15303
19272			56588				13973
13309			31215				3732
19913			22892				44861
106731			410				20199
6010			903				8126
7589			139706				57545
40540			23570				45937
27633			727				3370
9679			137035				166403
39485			6180				74053
165936			163550				583
22892			10878				21295
8053			54437				235836
29843			8710				6440
132			1096				4624
66			3214				6378
31612			190099				18238
74514			3984				12711
53014			62				92326
15527			43963				19956
220028			19171				3469
1876			611				27407
6714			24161				84879
139706			483				53437
2224			19480				57
93521			12016				52312
53501			7861				2046
11674			8855				43168
54437			66609				6523
3107			35243				6055
62			10850				28189
5796			65572				28163
2798			848				33522
56588			106762				48151
32603			53628				98842
31215			139471				18191
32517			34737				7033
139471			216				122357
3984			134985				12305
2854			8921				43977
19480			16096				128443
23187			66304				250
16553			11767				98480
30275			1082				14421
241628			57920				52259
24870			24593				6849
1100			16553				41424
25645			91904				714
32817			530				15954
4149			11482				20206
22831			16145				11198
55750			8788				17021
6770			83941				12811
5437			8142				45439
11111			581				17114
34737			1203				16286
32877			21920				8525
57509			5117				4149
5246			44348				10261
75634			26434				8315
2322			635				24595
9510			27633				22942
2639			25645				62437
3396			32417				21853
16096			458				50973
141275			23169				11919
5117			1164				18452
66304			17831				2852
14635			11299				71
10850			10202				9605
31341			53095				21619
23546			434				1539
44003			6770				130257
290579			35934				10604
89798			9397				19885
16353			17642				8250
21920			12771				14061
23281			18158				20895
57920			4068				4009
163550			77268				1606
4382			5453				1913
3031			41373				5110
42934			24870				70639
25068			24087				1117
23570			40566				360
29832			10534				23788
1592			1754				12560
10534			38157				38815
74426			19883				20098
35243			5431				63210
21181			12962				88252
417451			13686				6981
9397			83346				7832
11482			9023				5520
8807			2359				153555
17153			99				7111
11661			6261				57281
66609			11516				144413
8077			5146				105786
32105			3033				24006
8921			735				5061
99			28605				179822
27170			4050				21541
12698			104991				32025
89			42934				35147
5431			45402				236157
23825			51301				1441
75427			98940				6681
73057			677				92484
46634			14699				20452
11975			46264				101724
10454			11513				1789
91904			89				9867
5812			9778				11048
61582			153555				10976
3492			417451				9401
40566			13679				59788
6180			117028				25477
29394			61				2385
16054			44003				5990
11423			1521				23272
15685			16745				11200
18158			2395				5292
32417			4205				440416
11710			6694				5330
16039			24074				12363
3057			3407				123176
8710			252865				189029
4068			5989				15926
24087			32517				41621
5712			95808				256567
28989			32032				72490
6530			26722				4896
153555			478				27039
85			708				30775
18688			75634				3995
6079			9241				58957
19883			9946				200420
9554			11768				4167
9907			69086				89137
65534			11710				2585
2089			187				10983
58			12993				23317
6264			10630				2226
117028			42886				11093
86418			14595				60557
9241			731				1906
18529			36929				23097
10198			20844				66611
77268			10454				10222
83941			45292				34095
9023			209				63444
12865			111573				26824
51912			6079				537
63514			189				149688
28869			89798				14318
29292			63514				10930
20587			21901				80691
4487			52768				57313
16066			71615				15982
35934			23281				9967
33892			30831				43218
42544			209992				13934
3033			26098				47888
49477			20102				57028
4047			19458				19280
45292			261				29061
24074			1017				40561
155777			5292				90634
19458			1483				1335
38157			28762				15708
8788			33682				50781
5334			20587				2859
8142			23019				40932
3420			61873				17826
14174			18330				29322
12962			25927				44877
11513			32414				34264
2395			43214				11210
23317			19004				26808
16745			75850				7421
11767			3627				3820
74375			22553				2138
18330			2566				3842
677			62				230088
28397			10324				22831
14213			42125				18172
4599			24935				87365
21295			26858				23329
62			32172				48651
24319			10670				35421
18139			15982				28928
3061			9225				147649
4993			56606				672
30831			15303				16983
1261			1418				27081
114663			885				35641
363418			65534				50607
6885			2394				7115
6324			15597				35199
23003			16054				7876
16572			47532				27658
5989			10798				1315
2394			19721				376097
6828			37594				19425
11516			76910				52953
5174			338				12404
190099			18000				248733
28762			12865				12859
63145			3116				313611
20102			17017				14706
9213			46634				123877
1927			171997				123481
47532			35431				166796
11904			363896				15685
136933			1098				20663
3360			7205				18106
23260			4567				61231
15152			17592				2006
3116			12809				1125
35481			18979				154167
11486			63210				70954
46006			2040				7483
14050			31427				85865
6261			154167				11199
63210			7063				13585
9946			2041				33372
6694			1050				8349
1418			35999				79633
63137			67				73429
19669			1429				7508
16182			16471				52783
42811			63971				8015
98840			35481				15558
4321			898				14496
21092			39480				49238
10202			410				64866
16471			7141				45622
7896			785				61390
13712			72534				3976
2438			18589				7131
12363			31535				5610
55134			338994				20617
94616			31724				5742
27396			18398				75800
72534			11670				5454
21901			14900				94993
12144			8977				37891
10630			4487				19054
26434			4020				77
18903			19669				87000
5159			5795				33651
4905			42900				25351
2040			499				47371
39194			31933				66604
6693			28989				89585
3045			2682				156066
9778			4307				21092
17017			64722				72787
12771			9401				20298
22553			5159				15020
33071			14472				9885
1202			18820				98
5091			38926				1265
53880			3151				17993
2340			966345				27068
13163			736				16576
5608			40325				4993
363896			12513				17885
76910			929				71495
50830			18410				28174
36929			22942				18515
5509			17236				23597
31535			21765				41764
14699			3531				14595
31724			1590				15375
21765			690				7770
11768			3219				60228
10728			3851				66304
16082			12811				88351
173958			33760				11990
56753			11375				16628
35982			6780				74426
12513			13217				16034
31180			69343				8436
35070			24592				22279
3219			142455				34239
16071			58845				54680
1068			61980				51470
58701			2599				36030
28605			49527				7040
49589			763				7965
48131			33494				24074
75850			963				15282
32761			359385				7257
24592			50645				105988
5363			108838				4182
24268			23130				13577
9800			165936				43531
69086			16082				6490
98940			53880				18730
21170			26699				71164
661			19554				16745
10324			14318				21785
31047			3660				166543
207286			23260				34795
23019			320				26544
61980			343				67269
32878			11314				28959
7866			4905				10559
51968			80802				85413
56606			12783				13396
10942			514				26757
8855			324068				26504
5623			116578				99902
3531			22137				773
12783			17174				23858
7063			122859				20449
122859			20661				20730
6780			7243				114012
1393			29322				17865
28424			444				18706
105755			116272				28119
30459			705				116434
63920			58063				21558
785			5351				30111
60257			1237				14256
16576			12327				14646
18580			93545				1989
7861			78281				886597
52768			21293				10401
54129			27385				13643
13336			19227				394501
40966			12004				17620
1172			361				7329
4963			12663				11507
235419			2882				82089
9817			125720				22341
31427			86				49375
15982			100427				21038
23130			40851				126080
37594			16522				89758
116578			16576				67959
8977			23195				5548
14485			19673				5894
14900			33651				161583
102210			511				12534
33541			15360				3557
142455			28067				43748
42611			857				14949
94			4288				30719
9967			31567				46101
42125			96120				11715
9401			16606				74667
14948			383				190099
367			224133				1927
58079			145209				3385
731			5812				3825
410			15151				20505
25298			1871				90295
32414			21221				66768
145209			10386				1887
5116			31125				9045
8382			105833				51549
46923			51093				34763
31567			538				4831
19227			10942				9904
243175			31097				11883
12656			94				6299
74053			71913				9815
21413			60677				9901
176153			28408				22808
4209			68450				16700
38926			5623				70548
5385			17824				29744
19813			10977				25476
2359			13678				14355
36186			32104				57210
19957			13942				81739
17592			1105				135125
26043			3009				8918
14472			51812				7196
145419			5385				35557
154167			118				268264
11451			21170				30999
6575			547				3291
30150			100421				14436
65368			123176				57876
63971			5091				3145
8926			2821				3130
176384			736041				16950
95808			10517				80540
78281			90326				60656
15597			1048768				59961
31125			7413				61778
61513			28119				69052
8594			18152				1122
3660			63626				2794
100421			102				28617
35431			1077				14977
19721			3317				5311
59636			82313				23776
40851			47031				68262
50880			9461				60017
84684			191544				741
20132			76830				71971
1478			8222				2296
18589			16107				31427
86			238583				34923
3113			39845				13009
105833			1358				49797
20043			3809				33466
175223			4725				9515
58490			7333				16901
31097			49858				3718
682			3674				7269
35999			50715				2089
15276			30916				9261
38941			6575				74514
22409			30459				13568
177615			175223				244029
60398			30584				128326
12677			27107				3880
3151			11404				11265
29322			5843				17449
28119			14607				3821
38928			9427				39007
24265			12677				16291
35056			211				2095
90326			38181				14284
16208			10218				52442
27385			72				14270
7385			4394				3497
14753			146765				9213
3951			4318				64900
97363			10079				64658
182630			43466				6465
65356			6248				23834
12004			41326				31080
11093			52734				33802
13942			74121				97585
105141			49498				23749
20868			82005				65273
3317			33139				6260
47154			5359				9844
87634			13924				2165
50645			6555				1177
17006			266				2118
116992			3382				58906
1011			25155				45003
209355			3113				19761
63626			34678				26781
42144			8417				28427
10798			281354				4202
12327			3080				27843
16583			15024				124356
3851			768				33105
10218			6114				27170
19495			869				27612
209992			36655				24731
1237			4703				29284
16509			333430				33491
4253			30231				6444
21221			28690				17432
13924			561				11670
3338			1182				54216
28690			8611				40540
31254			11619				224133
82090			9951				55134
24027			177537				26699
71913			5726				22311
67698			10976				12005
516115			1143				28838
18979			27394				58916
1105			948				42034
4677			12649				18332
103371			12228				96094
73			33574				67048
3557			24545				30468
102			11919				2744
16439			336				27596
38600			85500				12446
20286			31664				4638
51812			63				77728
2574			38279				16353
49498			47154				294153
63894			4677				9399
11619			67498				26414
31664			10102				53825
71338			54038				41567
51079			71338				6330
14580			3315				2718
8222			9958				76318
34109			178703				318728
4703			46983				1158
32193			14645				10202
15360			2567				3996
51093			50074				223976
5326			16581				8172
63			429				116316
13319			26520				6942
181913			8667				9947
19966			66399				10311
18424			37926				57038
4831			17265				71137
25905			22958				15508
3123			235418				17113
43214			4960				16402
10517			65928				58443
349435			116992				21293
52336			21913				1653
177537			6232				25990
72490			7421				12307
29372			6902				33294
74121			3082				104837
100427			35056				1465
33760			17171				21624
18152			510				517
14607			15276				146765
27982			14938				32639
116321			30150				15034
76830			7998				4697
158195			25028				11484
47945			10586				17032
36655			29827				8946
60393			1683				36872
22396			28501				14558
22432			14469				475429
40689			13319				6667
33992			1029				14133
12483			106903				13910
50715			72394				974
25155			21558				7909
214085			174279				25604
29133			2302				8346
705			14948				8410
62710			901				728
15107			27041				268094
18398			12005				136451
37029			8556				51616
17483			186998				20184
58063			8211				190904
10079			36936				35100
114613			8625				14861
11375			21920				4047
4318			39187				256181
1683			44564				3177
4288			306				55423
9427			12912				47785
38181			39482				33739
8611			5092				22409
71164			345				16768
9248			94214				31047
25271			99348				26433
9399			91579				3815
5310			6286				17289
3080			15497				30853
67498			1366				250906
60677			27603				20944
22465			9967				40692
6194			67				2973
28934			679				448961
91			13123				12617
13123			850				29493
51301			10870				11190
2647			298				70167
13678			149006				117494
5598			15162				43460
27107			319976				9815
45404			14610				9486
9461			9185				25025
5351			429				50949
5359			78374				401277
1962			122173				2277
6026			4875				864
3465			1207				80970
107947			5138				82150
11696			1770				10803
10878			94654				147755
13689			47955				29428
27212			32136				165820
82005			9865				324797
9951			8966				82798
15348			32308				124796
10600			34113				840
12228			1125				32414
68466			3725				8297
9185			282				820
45571			1750				19858
174279			4182				38279
7001			37361				18293
3382			55220				39246
43039			27212				30916
47955			63145				85624
24551			29773				42886
15298			22705				6264
10010			9564				15329
17061			39986				4382
41409			27221				17745
34678			17403				1177
1999			7167				6421
20844			306				796
11198			7204				127135
3880			3134				787
132			64376				104714
7421			29979				784
41326			71137				4940
16107			2647				8879
6232			41424				26877
40772			5813				301162
39845			17107				85580
11919			12560				75065
21293			117978				24045
6555			30452				43785
81347			7332				74482
198			137				102135
103293			235224				90453
4626			18960				7723
16877			88380				24226
1754			25522				5189
3995			4073				395526
23195			6530				19077
27394			10344				44782
14274			87339				26508
558762			9248				52172
21913			19966				14144
39471			8416				41553
16594			177300				465
39670			17826				504413
10386			65895				11485
