# Supplementary material for: A CHK1-mediated phosphorylation switch suppresses human Topoisomerase 1-associated genomic instability
Source: EMBO J. 2026 May 13;45(12):4220–56. doi: 10.1038/s44318-026-00783-3 (PMC13270093; doi:10.1038/s44318-026-00783-3)
Supplement: Supplementary file 11 — Source data Fig. 9 [file 44318_2026_783_MOESM11_ESM.zip › Figure 9/Figure 9C/Figure 9C.xlsx]

## Sheet: Sheet1
	EGFP-TOP1WT	EGFP-TOP1WT	EGFP-TOP1S320A	EGFP-TOP1S320A
β-Actin	1.0011	1.03	0.950481	0.899145
MYO3A	0.0340765	0.039887	0.0569138	0.045489
γ-Actin	0.140138	0.164459	0.107812	0.154865
β-Actin	0.210456	0.254413	0.418748	0.354136
MYO3A	0.046928	0.0455999	0.101996	0.163214
γ-Actin	0.015861	0.0198744	0.072206	0.086516
Geminin	0.039053	0.0400011	0.16512	0.212566
IL4	0.044448	0.041133	0.097503	0.12745
PTB	0.154419	0.196547	0.281249	0.328865
Intergenic	0.026307	0.0294564	0.0334911	0.02117
