# Supplementary material for: A CHK1-mediated phosphorylation switch suppresses human Topoisomerase 1-associated genomic instability
Source: EMBO J. 2026 May 13;45(12):4220–56. doi: 10.1038/s44318-026-00783-3 (PMC13270093; doi:10.1038/s44318-026-00783-3)
Supplement: Supplementary file 11 — Source data Fig. 9 [file 44318_2026_783_MOESM11_ESM.zip › Figure 9/Figure 9D/Figure 9D.xlsx]

## Sheet: Sheet1
	EGFP-TOP1WT	EGFP-TOP1WT	EGFP-TOP1S320A	EGFP-TOP1S320A	EGFP-TOP1WT	EGFP-TOP1WT	EGFP-TOP1S320A	EGFP-TOP1S320A	EGFP-TOP1WT	EGFP-TOP1WT	EGFP-TOP1S320A	EGFP-TOP1S320A
β-Actin	0.999646	1.10021	1.16971	1.10226	0.0595188	0.06	0.0127355	0.0235	0.21	0.11	0.03	0.04
MYO3A	1.02183	0.95321	0.487843	0.62447	0.0701291	0.09	0.0536701	0.0452	0.023	0.06	0.03	0.04
γ-Actin	0.188307	0.251564	0.320003	0.301236	0.0184252	0.032	0.0410046	0.045	0.03	0.04	0.05	0.01
β-Actin	0.166989	0.125327	0.2378	0.314577	0.018704	0.026	0.0199416	0.0321	0.001	0.0036	0.002	0.0037
MYO3A	0.213823	0.18247	0.385749	0.45124	0.0179628	0.023	0.0065404	0.00112	0.05	0.07	0.001	0.009
γ-Actin	0.099752	0.0845564	0.205587	0.251223	0.00784591	0.008	0.0193739	0.02325	0.004	0.003	0.007	0.004
Geminin	0.28149	0.310014	0.22917	0.261441	0.0208495	0.04	0.0458139	0.0532	0.003	0.008	0.002	0.007
IL4	0.118316	0.116657	0.258725	0.314542	0.0144061	0.032	0.013955	0.01325	0.02	0.036	0.01	0.09
PTB	0.140636	0.120014	0.252523	0.3512	0.011083	0.0125	0.017848	0.0123	0.001	0.008	0.0004	0.006
Intergenic	0.0341451	0.0122488	0.0166057	0.02551	0.005064	0.003	0.0068103	0.00532	0.02	0.004	0.004	0.03
	(-)RNaseH	(-)RNaseH	(-)RNaseH	(-)RNaseH	(+)RNaseH	(+)RNaseH	(+)RNaseH	(+)RNaseH	IgG Control	IgG Control	IgG Control	IgG Control
