# Supplementary material for: A CHK1-mediated phosphorylation switch suppresses human Topoisomerase 1-associated genomic instability
Source: EMBO J. 2026 May 13;45(12):4220–56. doi: 10.1038/s44318-026-00783-3 (PMC13270093; doi:10.1038/s44318-026-00783-3)
Supplement: Supplementary file 12 — Figure EV1 Source Data [file 44318_2026_783_MOESM12_ESM.zip]

Archive with 30 entries (26 files):
- Figure EV1/
- Figure EV1/Figure EV1A/
- Figure EV1/Figure EV1A/0.5�FBS_CHK1i_Hoechst.tif
- Figure EV1/Figure EV1A/0.5�FBS_CHK1i_Merged.tif
- Figure EV1/Figure EV1A/0.5�FBS_CHK1i_TOP1cc.tif
- Figure EV1/Figure EV1A/0.5�FBS_UT_Hoechst.tif
- Figure EV1/Figure EV1A/0.5�FBS_UT_Merged.tif
- Figure EV1/Figure EV1A/0.5�FBS_UT_TOP1cc.tif
- Figure EV1/Figure EV1A/APH_CHK1i_Hoechst.tif
- Figure EV1/Figure EV1A/APH_CHK1i_Merged.tif
- Figure EV1/Figure EV1A/APH_CHK1i_TOP1cc.tif
- Figure EV1/Figure EV1A/APH_UT_Hoechst.tif
- Figure EV1/Figure EV1A/APH_UT_Merged.tif
- Figure EV1/Figure EV1A/APH_UT_TOP1cc.tif
- Figure EV1/Figure EV1A/CHK1i_Hoechst.tif
- Figure EV1/Figure EV1A/CHK1i_Merged.tif
- Figure EV1/Figure EV1A/CHK1i_TOP1cc.tif
- Figure EV1/Figure EV1A/PHA_CHK1i_Hoechst.tif
- Figure EV1/Figure EV1A/PHA_CHK1i_Merged.tif
- Figure EV1/Figure EV1A/PHA_CHK1i_TOP1cc.tif
- Figure EV1/Figure EV1A/PHA_UT_Hoechst.tif
- Figure EV1/Figure EV1A/PHA_UT_Merged.tif
- Figure EV1/Figure EV1A/PHA_UT_TOP1cc.tif
- Figure EV1/Figure EV1A/UT_Hoechst.tif
- Figure EV1/Figure EV1A/UT_Merged.tif
- Figure EV1/Figure EV1A/UT_TOP1cc.tif
- Figure EV1/Figure EV1E/
- Figure EV1/Figure EV1E/Figure EV1E.xlsx
- Figure EV1/Figure EV1F/
- Figure EV1/Figure EV1F/Figure EV1F.xlsx
