# Supplementary material for: A CHK1-mediated phosphorylation switch suppresses human Topoisomerase 1-associated genomic instability
Source: EMBO J. 2026 May 13;45(12):4220–56. doi: 10.1038/s44318-026-00783-3 (PMC13270093; doi:10.1038/s44318-026-00783-3)
Supplement: Supplementary file 12 — Figure EV1 Source Data [file 44318_2026_783_MOESM12_ESM.zip › Figure EV1/Figure EV1E/Figure EV1E.xlsx]

## Sheet: Sheet1
UT	UT_CHK1i	0.5%FBS	0.5%FBS_CHK1i	APH	APH_CHK1i	PHA	PHA_CHK1i
3.37109	30.5078	3.94636	12.9428	2.43598	21.6178	2.82642	24.2839
3.01811	27.0245	6.94039	15.747	2.9686	23.1306	2.50785	25.5612
3.4987	25.515	4.96161	13.2373	2.92687	13.9413	2.33766	20.959
6.45796	32.7198	4.62524	13.3746	5.97394	12.9424	2.89147	24.0332
2.03026	22.8469	5.36433	13.9451	5.10266	18.2971	5.40933	23.7774
3.4388	18.79	4.3815	12.9306	4.89225	33.9067	11.3005	19.8075
9.93436	23.7926	4.32685	12.6461	7.0863	28.7757	5.54308	20.2602
14.0013	26.5772	4.44615	13.3537	10.1096	24.617	11.4171	18.6094
1.45431	13.161	5.06107	12.8897	11.6475	21.8219	16.6202	21.7836
1.42876	23.4233	6.45212	15.1325	13.9662	15.9118	19.9897	22.8197
1.47266	22.2357	6.32278	12.4831	11.3989	18.7374	2.33592	23.908
1.92448	19.5964	6.02336	13.0451	6.68441	28.7061	1.824	19.5562
13.269	18.2995	6.42718	20.5263	3.87902	27.1626	2.40882	18.4498
8.78295	18.302	7.06122	8.87725	4.29167	32.6287	5.68273	25.7503
9.75393	22.8947	7.01741	13.2191	5.78598	29.7704	3.00811	21.3898
2.43191	19.9604	8.5888	18.4096	5.94508	18.8537	7.76494	19.6616
10.9581	25.8904	7.62319	22.9961	8.95446	17.3767	5.74308	21.8164
14.7137	15.1891	9.23408	25.212	6.94539	13.2104	8.62103	22.8531
14.4862	20.8317	8.74637	15.3924	11.0569	16.0396	6.3871	22.6176
1.5329	20.9031	7.9373	14.5054	10.4197	27.5841	7.1004	22.2812
1.41797	31.0567	8.59193	20.589	12.2726	20.5451	6.85484	22.0702
1.40314	18.9889	7.6384	14.094	17.3187	23.5571	8.93267	24.5306
2.72586	26.0756	8.01268	14.3489	15.9757	25.8678	4.02419	23.8581
3.29577	19.4748	7.13738	20.5286	16.606	26.6711	8.40044	20.5157
6.2224	18.0504	7.50555	23.7069	15.4962	21.6225	6.31111	18.9628
4.98775	18.3093	5.93366	26.0531	1.92481	24.7493	7.22072	18.1111
10.8659	20.8346	9.55591	22.0924	2.18436	22.4128	13.2489	20.2022
2.53385	17.262	7.21622	15.938	1.56981	21.367	7.8071	24.4308
4.28639	20.6843	5.61845	20.0747	1.53084	20.6815	6.61521	19.8882
2.13009	9.01763	6.38037	9.24863	2.22243	22.806	6.40509	18.9143
1.68847	6.79692	5.19068	8.0308	3.88068	24.59	6.7827	20.0502
7.84615	11.2594	5.78029	17.9059	2.20263	22.7097	9.5805	21.3179
14.1378	12.5142	7.50928	11.2826	3.16262	22.1367	10.3063	15.5241
1.95016	20.9748	6.04518	14.2691	3.44078	22.7053	14.4518	12.1886
2.99521	26.3662	6.25205	14.722	3.75296	18.5605	2.53023	22.1198
5.10334	24.433	7.01023	14.5752	2.45331	22.9038	4.53538	22.0712
1.28391	24.9846	7.77149	18.7621	2.29644	15.4989	3.06496	19.5125
13.5498	9.83247	6.75926	21.3273	4.32681	23.2966	3.94266	22.0319
7.94531	12.9535	7.5074	21.1133	8.01775	20.7204	5.53444	19.7263
16.0987	9.24154	9.10062	18.4334	9.9589	20.283	7.3943	18.7747
11.4288	10.4653	8.50823	21.3425	6.88823	25.5359	8.45349	22.4448
11.8718	9.1783	6.97505	21.6549	3.56778	29.3367	11.2563	17.3901
16.1458	15.9143	8.27197	16.6158	6.10806	24.9646	13.9563	14.9789
9.83028	7.54464	7.51046	20.9465	7.64397	25.0566	7.06881	14.9607
9.26154	7.52283	9.43674	18.651	3.39096	28.4905	14.0046	21.0538
1.82562	4.91466	9.37185	19.0851	2.21414	32.4324	6.12821	37.2429
2.38844	20.5246	7.05155	15.7837	15.1953	27.4034	13.1362	22.195
4.70894	19.122	3.5	15.1692	15.2671	20.4648	20.5525	9.93525
5.86412	23.1872	7.33833	10.0198	1.60742	22.7586	3.07642	8.57692
4.19041	21.6605	5.78038	14.5703	12.7228	24.1596	2.23732	17.8738
2.6996	22.0715	4.72009	13.8239	12.7784	18.7038	2.11774	23.8683
4.04527	20.7877	3.30297	5.38965	1.62722	28.5085	3.33658	16.7993
6.63881	21.2176	5.0865	8.77845	9.81323	19.423	4.04934	11.15
5.968	22.6676	5.35685	19.2027	4.182	27.7138	5.66882	19.3754
6.75427	23.4202	8.63675	14.6321	7.51569	17.0543	6.04886	23.0629
9.82842	24.1546	7.88382	12.8193	17.0744	21.8407	7.58143	14.4662
4.19141	19.8745	6.26042	19.191	14.4241	33.7642	9.1737	25.2825
2.81488	18.7537	8.04246	13.7648	15.3385	19.6407	16.0545	30.3732
11.5472	17.5311	8.19108	16.5745	12.3728	15.98	10.5297	26.0475
1.59817	19.5792	11.0149	16.875	10.1409	28.5721	1.7329	28.0976
8.76596	17.4579	9.87131	15.4205	12.8233	20.2949	2.08736	29.0024
12.0641	19.5074	7.64392	13.0015	19.085	23.6282	3.79151	20.277
12.545	14.5784	9.94468	18.8211	13.611	20.8504	5.79777	16.1322
11.6962	18.508	11.1158	19.1541	13.3163	20.7457	3.19963	16.2119
12.7429	17.9122	13.0913	19.0497	15.3628	23.7834	1.51487	21.7589
13.0676	19.1725	13.4628	15.2262	15.9547	22.4678	7.52045	15.9304
8.26451	15.2992	11.5308	16.6788	18.0609	22.9601	8.18505	14.9165
2.25067	21.3487	14.8535	16.7141	15.2055	19.7614	8.16821	10.5739
1.51936	20.1725	11.917	15.6142	1.18664	18.8383	11.5798	27.3451
1.87254	18.2205	11.0256	17.3433	1.54012	19.224	7.49256	14.379
13.4654	11.3895	5.77104	17.0739	1.51935	21.8222	9.18431	11.173
13.7092	18.0468	10.7333	16.3815	1.54898	17.9541	3.7537	8.45614
16.8619	14.7129	10.4971	16.2184	1.88039	15.2451	1.77539	25.9546
13.4611	22.1792	14.624	15.6873	1.68235	14.3369	3.04595	25.0833
13.6839	18.8566	8.95454	14.1578	1.37288	13.4436	6.36671	24.2321
4.33473	16.1397	9.6169	17.6992	1.28411	25.8037	2.50305	21.3682
11.4832	15.0409	7.11463	18.494	1.50917	12.4073	3.63898	20.7801
5.44	19.0996	6.34369	16.0843	2.57284	16.0224	9.44855	23.1472
6.88424	19.026	11.7821	22.3617	3.69444	18.9195	9.22638	25.8636
9.11736	20.8537	15.5049	15.7522	4.19101	21.4241	10.3705	19.3896
7.11643	35.5173	13.5595	19.7522	10.9944	22.1511	11.8054	20.8582
3.41721	19.953	15.334	17.5345	12.8489	19.6602	13.5457	23.1625
7.08121	21.2505	12.8498	18.3598	9.28451	23.1171	16.6111	22.4032
11.2419	15.773	13.4449	15.5758	6.42877	16.4583	17.3971	19.559
7.82222	21.5238	15.6889	19.6017	3.58799	15.0065	1.11649	17.3363
12.5173	15.7596	16.5352	17.3955	2.35069	16.7342	1.58244	16.564
16.1594	18.0907	18.1634	15.5857	8.47042	18.2419	2.39389	19.665
4.16108	24.0719	20.6903	15.6037	17.6868	21.6694	4.65474	19.3915
8.55751	23.4747	18.9705	11.56	15.0772	19.922	2.74414	22.1602
11.8718	21.128	10.548	14.3287	12.0836	19.3517	1.58018	18.6183
7.66613	15	7.58288	13.672	15.5247	24.8689	1.35536	21.6327
14.0958	29.4743	9.01818	23.3843	2.17782	24.9298	7.83951	21.5171
13.8776	14.8624	9.55135	22.9672	3.20463	18.7396	6.78853	16.2195
14.1115	18.2035	10.9634	24.7137	2.89788	24.0178	7.26344	25.5554
12.619	16.2356	11.125	23.2334	2.70498	17.879	12.5599	20.0132
10.1025	21.8124	6.27748	27.0607	2.00954	19.564	8.71609	22.5013
15.1158	17.8021	8.61733	25.9596	1.55877	24.2383	8.39324	22.7066
15.7396	20.8602	9.32	30.3631	1.79576	18.7738	9.96595	14.2632
16.6614	15.9955	7.05464	28.0184	1.36031	21.2401	2.13172	18.9065
2.20358	22.1026	7.67942	19.4693	1.31609	20.5257	1.43706	16.6116
		5.8	17.4516	1.17466		1.48319	20.7974
				2.11494
