# Supplementary material for: A CHK1-mediated phosphorylation switch suppresses human Topoisomerase 1-associated genomic instability
Source: EMBO J. 2026 May 13;45(12):4220–56. doi: 10.1038/s44318-026-00783-3 (PMC13270093; doi:10.1038/s44318-026-00783-3)
Supplement: Supplementary file 12 — Figure EV1 Source Data [file 44318_2026_783_MOESM12_ESM.zip › Figure EV1/Figure EV1F/Figure EV1F.xlsx]

## Sheet: Sheet1
	Untreated			CHK1i
Untreated	7.6	9.2	8.16	21.5	19.48	23.67
0.5 % FBS	9.14	6.88	8.64	18.55	17.42	16.78		Mean TOP1cc intensities per nucleus across 3 replicates
APH	6.4	5.9	11.1	25.3	22.1	24.36
PHA	8.13	7.99	10.45	20.34	22.18	21.69
