# Supplementary material for: A CHK1-mediated phosphorylation switch suppresses human Topoisomerase 1-associated genomic instability
Source: EMBO J. 2026 May 13;45(12):4220–56. doi: 10.1038/s44318-026-00783-3 (PMC13270093; doi:10.1038/s44318-026-00783-3)
Supplement: Supplementary file 13 — Figure EV2 Source Data [file 44318_2026_783_MOESM13_ESM.zip]

Archive with 36 entries (30 files):
- Figure EV2/
- Figure EV2/Figure EV2A/
- Figure EV2/Figure EV2A/S320A_DNA.tif
- Figure EV2/Figure EV2A/S320A_GFP.tif
- Figure EV2/Figure EV2A/S394A_DNA.tif
- Figure EV2/Figure EV2A/S394A_GFP.tif
- Figure EV2/Figure EV2A/T570A_DNA.tif
- Figure EV2/Figure EV2A/T570A_GFP.tif
- Figure EV2/Figure EV2A/WT_DNA.tif
- Figure EV2/Figure EV2A/WT_GFP.tif
- Figure EV2/Figure EV2B/
- Figure EV2/Figure EV2B/Figure EV2B.xlsx
- Figure EV2/Figure EV2C/
- Figure EV2/Figure EV2C/Antibody Control_GFP_Hoechst.tif
- Figure EV2/Figure EV2C/Antibody Control_GFP_Merged.tif
- Figure EV2/Figure EV2C/Antibody Control_GFP_PLA.tif
- Figure EV2/Figure EV2C/Antibody Control_TOP1cc_Hoechst.tif
- Figure EV2/Figure EV2C/Antibody Control_TOP1cc_Merged.tif
- Figure EV2/Figure EV2C/Antibody Control_TOP1cc_PLA.tif
- Figure EV2/Figure EV2C/S320A_Hoehcst.tif
- Figure EV2/Figure EV2C/S320A_Merged.tif
- Figure EV2/Figure EV2C/S320A_PLA.tif
- Figure EV2/Figure EV2C/S394A_Hoechst.tif
- Figure EV2/Figure EV2C/S394A_Merged.tif
- Figure EV2/Figure EV2C/S394A_PLA.tif
- Figure EV2/Figure EV2C/T570A_Hoechst.tif
- Figure EV2/Figure EV2C/T570A_Merged.tif.png
- Figure EV2/Figure EV2C/T570A_PLA.tif
- Figure EV2/Figure EV2C/WT_Hoechst.tif
- Figure EV2/Figure EV2C/WT_Merged.tif
- Figure EV2/Figure EV2C/WT_PLA.tif
- Figure EV2/Figure EV2D/
- Figure EV2/Figure EV2D/Figure EV2D.xlsx
- Figure EV2/Figure EV2F/
- Figure EV2/Figure EV2F/Biotin.tif
- Figure EV2/Figure EV2F/Phosphoserine.tif
