# Supplementary material for: A CHK1-mediated phosphorylation switch suppresses human Topoisomerase 1-associated genomic instability
Source: EMBO J. 2026 May 13;45(12):4220–56. doi: 10.1038/s44318-026-00783-3 (PMC13270093; doi:10.1038/s44318-026-00783-3)
Supplement: Supplementary file 13 — Figure EV2 Source Data [file 44318_2026_783_MOESM13_ESM.zip › Figure EV2/Figure EV2B/Figure EV2B.xlsx]

## Sheet: Sheet1
Hours	EGFP-TOP1WT			EGFP-TOP1S320A			EGFP-TOP1S394A			EGFP-TOP1T570A
0	1	1.05	1.22	3.30705	3.65	3.75	0.911757	1.25	1.05	0.819088	1.25	1.03
2	3.0421	3.55	2.96	2.8862	3.5	3.2	2.86865	3.09	3.56	2.1596	2.56	2.69
4	2.24844	2.56	2.98	3.0366	3.1	3.54	1.83422	3.02	2.49	1.60521	2.54	1.99
6	2.60379	2.78	3.25	3.1199	3.78	3.498	1.79916	2.99	3.56	1.60979	2.39	2.95
