# Supplementary material for: A CHK1-mediated phosphorylation switch suppresses human Topoisomerase 1-associated genomic instability
Source: EMBO J. 2026 May 13;45(12):4220–56. doi: 10.1038/s44318-026-00783-3 (PMC13270093; doi:10.1038/s44318-026-00783-3)
Supplement: Supplementary file 13 — Figure EV2 Source Data [file 44318_2026_783_MOESM13_ESM.zip › Figure EV2/Figure EV2D/Figure EV2D.xlsx]

## Sheet: Sheet1
Signle Antibody Control_GFP	Single Antibody Control_TOP1cc	EGFP-TOP1WT	EGFP-TOP1S320A	EGFP-TOP1S394A	EGFP-TOP1T570A
1	2	6	12	5	3
3	1	8	9	7	4			Mean PLA foci per nucleus in 3 replicates
1	1	5	13	8	3
	0	6		4	2
	0	6		3
	0	0		9
		0		1
		1		2
		0		0
		0		1
		4		1
		4		0
		0		0
