# Supplementary material for: A CHK1-mediated phosphorylation switch suppresses human Topoisomerase 1-associated genomic instability
Source: EMBO J. 2026 May 13;45(12):4220–56. doi: 10.1038/s44318-026-00783-3 (PMC13270093; doi:10.1038/s44318-026-00783-3)
Supplement: Supplementary file 14 — Figure EV3 Source Data [file 44318_2026_783_MOESM14_ESM.zip]

Archive with 32 entries (23 files):
- Figure EV3/
- Figure EV3/Figure EV3A/
- Figure EV3/Figure EV3A/GAPDH.tif
- Figure EV3/Figure EV3A/GFP.tif
- Figure EV3/Figure EV3B/
- Figure EV3/Figure EV3B/S320A_53BP1.tif
- Figure EV3/Figure EV3B/S320A_Merged.tif
- Figure EV3/Figure EV3B/WT_53BP1.tif
- Figure EV3/Figure EV3B/WT_Merged.tif
- Figure EV3/Figure EV3C/
- Figure EV3/Figure EV3C/S320A_EGFP.tif
- Figure EV3/Figure EV3C/S320A_Hoechst.tif
- Figure EV3/Figure EV3C/S320A_mCherry.tif
- Figure EV3/Figure EV3C/S320A_Merged.tif
- Figure EV3/Figure EV3C/WT_EGFP.tif
- Figure EV3/Figure EV3C/WT_Hoechst.tif
- Figure EV3/Figure EV3C/WT_mCherry.tif
- Figure EV3/Figure EV3C/WT_Merged.tif
- Figure EV3/Figure EV3F/
- Figure EV3/Figure EV3F/Figure EV3F.xlsx
- Figure EV3/Figure EV3G/
- Figure EV3/Figure EV3G/S320A.tif
- Figure EV3/Figure EV3G/WT.tif
- Figure EV3/Figure EV3H/
- Figure EV3/Figure EV3H/Figure EV3H.xlsx
- Figure EV3/Figure EV3I/
- Figure EV3/Figure EV3I/S320A_CPT.tif
- Figure EV3/Figure EV3I/S320A_Unreated.tif
- Figure EV3/Figure EV3I/WT_CPT.tif
- Figure EV3/Figure EV3I/WT_Untreated.tif
- Figure EV3/Figure EV3J/
- Figure EV3/Figure EV3J/Figure EV3J.xlsx
