# Supplementary material for: A CHK1-mediated phosphorylation switch suppresses human Topoisomerase 1-associated genomic instability
Source: EMBO J. 2026 May 13;45(12):4220–56. doi: 10.1038/s44318-026-00783-3 (PMC13270093; doi:10.1038/s44318-026-00783-3)
Supplement: Supplementary file 14 — Figure EV3 Source Data [file 44318_2026_783_MOESM14_ESM.zip › Figure EV3/Figure EV3F/Figure EV3F.xlsx]

## Sheet: Sheet1
	EGFP-TOP1WT			EGFP-TOP1S320A
G1	59.8	55.9	58.9	39.3	38.4	41.1
S	17.2	19.2	18.5	29.3	31.5	24
G2/M	23	24.9	22.6	31.5	30.1	34.9
