# Supplementary material for: A CHK1-mediated phosphorylation switch suppresses human Topoisomerase 1-associated genomic instability
Source: EMBO J. 2026 May 13;45(12):4220–56. doi: 10.1038/s44318-026-00783-3 (PMC13270093; doi:10.1038/s44318-026-00783-3)
Supplement: Supplementary file 14 — Figure EV3 Source Data [file 44318_2026_783_MOESM14_ESM.zip › Figure EV3/Figure EV3H/Figure EV3H.xlsx]

## Sheet: Sheet1
WT	S320A
100	65
98	70		Percentage Survival
99	55
